# Supplementary material for: OTULIN confers cisplatin resistance in osteosarcoma by mediating GPX4 protein homeostasis to evade the mitochondrial apoptotic pathway
Source: J Exp Clin Cancer Res. 2024 Dec 26;43:330. doi: 10.1186/s13046-024-03249-8 (PMC11670407; doi:10.1186/s13046-024-03249-8)
Supplement: Supplementary file 2 — Supplementary Material 2 [file 13046_2024_3249_MOESM2_ESM.xlsx]

## Sheet: Sheet1
Protein	Description	Gene	IgG	IP1	IP2	IP3
Q9NQ94	APOBEC1 complementation factor	A1CF	36101555	28199000	0	14099500
P01023	Alpha020macroglobulin	A2M	2.08636e+06	0	408882	204441
A8K2U0	Alpha020macroglobulin0like protein 1	A2ML1	1.10902e+07	1.80623e+06	1.52817e+06	1.6672e+06
Q9NPC4	Lactosylceramide 40alpha0galactosyltransferase	A4GALT	4.84109e+06	0	0	0
Q9NRG9	Aladin	AAAS	10786688	456036	5.34396e+06	2.9e+06
Q86V21	Acetoacetyl0CoA synthetase	AACS	1.18574e+06	1.42874e+06	816930	1.12284e+06
P22760	Arylacetamide deacetylase	AADAC	0	940034	0	470017
Q6P093	Arylacetamide deacetylase0like 2	AADACL2	170900032	0	0	0
Q5VUY2	Arylacetamide deacetylase0like 4	AADACL4	0	0	0	0
Q2M2I8	AP20associated protein kinase 1	AAK1	0	0	749542	374771
Q9H7C9	Mth938 domain0containing protein	AAMDC	892296	784570	574125	679347
Q9Y312	Protein AAR2 homolog	AAR2	571921	976676	357664	667170
P49588	Alanine00tRNA ligase, cytoplasmic	AARS1	1.50823e+06	1.68453e+06	0	842266
Q5JTZ9	Alanine00tRNA ligase, mitochondrial	AARS2	883942	557491	0	278745
Q9BTE6	Alanyl0tRNA editing protein Aarsd1	AARSD1	0	1271474	0	635737
Q4L235	Beta0alanine0activating enzyme	AASDH	0	1.36162e+06	0	680812
Q9UDR5	Alpha0aminoadipic semialdehyde synthase, mitochondrial	AASS	363630	2.70291e+06	793410	1.74816e+06
Q6ZMQ8	Serine/threonine0protein kinase LMTK1	AATK	846355	108062	717809	412936
O95477	Phospholipid0transporting ATPase ABCA1	ABCA1	1.48685e+06	1537655	0	768828
Q8WWZ4	ATP0binding cassette sub0family A member 10	ABCA10	0	0	984937	492469
Q86UK0	Glucosylceramide transporter ABCA12	ABCA12	4.37106e+06	1.40939e+06	4.77036e+06	3.08987e+06
Q86UQ4	ATP0binding cassette sub0family A member 13	ABCA13	4244208	0	126736	63368.1
Q9BZC7	ATP0binding cassette sub0family A member 2	ABCA2	530487	660266	0	330133
Q99758	Phospholipid0transporting ATPase ABCA3	ABCA3	0	1.17606e+06	1.32776e+06	0
P78363	Retinal0specific phospholipid0transporting ATPase ABCA4	ABCA4	8.0165e+06	1.77103e+06	3.72167e+06	2.74635e+06
Q8WWZ7	Cholesterol transporter ABCA5	ABCA5	0	2.22015e+06	1.07479e+06	1.64747e+06
Q8N139	ATP0binding cassette sub0family A member 6	ABCA6	0	596678	0	298339
Q8IZY2	Phospholipid0transporting ATPase ABCA7	ABCA7	1.29018e+06	233030	0	116515
O94911	ABC0type organic anion transporter ABCA8	ABCA8	1.38337e+07	0	322526	161263
Q8IUA7	ATP0binding cassette sub0family A member 9	ABCA9	642059	2.22057e+06	8771908	5.49624e+06
P08183	ATP0dependent translocase ABCB1	ABCB1	350166	192905	344893	268899
Q9NRK6	ATP0binding cassette sub0family B member 10, mitochondrial	ABCB10	1.95033e+06	2.33147e+06	1.65698e+06	1.99423e+06
O95342	Bile salt export pump	ABCB11	2.96499e+06	1.27473e+06	1.75344e+06	1.51408e+06
P21439	Phosphatidylcholine translocator ABCB4	ABCB4	0	226428	789324	507876
Q2M3G0	ATP0binding cassette sub0family B member 5	ABCB5	0	0	0	0
O75027	Iron0sulfur clusters transporter ABCB7, mitochondrial	ABCB7	0	0	1.05646e+06	528231
Q9NUT2	Mitochondrial potassium channel ATP0binding subunit	ABCB8	0	0	0	0
Q9NP78	ABC0type oligopeptide transporter ABCB9	ABCB9	13080293	0	0	0
P33527	Multidrug resistance0associated protein 1	ABCC1	1.70419e+06	2.52606e+06	691919	1.60899e+06
Q5T3U5	ATP0binding cassette sub0family C member 10	ABCC10	536111	0	4716018	2358009
Q96J66	ATP0binding cassette sub0family C member 11	ABCC11	0	0	0	1.27909e+06
Q96J65	ATP0binding cassette sub0family C member 12	ABCC12	0	2.30583e+06	886988	0
Q92887	ATP0binding cassette sub0family C member 2	ABCC2	54336792	26475530	0	13237765
O15439	ATP0binding cassette sub0family C member 4	ABCC4	0	5959375	581341	3.27036e+06
O15440	ATP0binding cassette sub0family C member 5	ABCC5	4.58294e+06	42804084	111583288	77193686
Q09428	ATP0binding cassette sub0family C member 8	ABCC8	0	1.33793e+06	1.90387e+06	0
O60706	ATP0binding cassette sub0family C member 9	ABCC9	695611	1.06716e+06	0	533578
P33897	ATP0binding cassette sub0family D member 1	ABCD1	0	0	14235821	7.11791e+06
Q9UBJ2	ATP0binding cassette sub0family D member 2	ABCD2	0	3.0775e+06	0	1.53875e+06
P28288	ATP0binding cassette sub0family D member 3	ABCD3	1.8382e+06	6.19731e+06	2.64761e+06	4.42246e+06
O14678	Lysosomal cobalamin transporter ABCD4	ABCD4	0	222303	0	111151
P61221	ATP0binding cassette sub0family E member 1	ABCE1	0	0	0	0
Q8NE71	ATP0binding cassette sub0family F member 1	ABCF1	0	0	0	0
Q9UG63	ATP0binding cassette sub0family F member 2	ABCF2	0	554621	2040785	1.2977e+06
Q9NUQ8	ATP0binding cassette sub0family F member 3	ABCF3	975612	0	0	0
P45844	ATP0binding cassette sub0family G member 1	ABCG1	0	0	770952	385476
Q9UNQ0	Broad substrate specificity ATP0binding cassette transporter ABCG2	ABCG2	2417566	0	0	0
Q9H172	ATP0binding cassette sub0family G member 4	ABCG4	0	0	0	0
Q9H222	ATP0binding cassette sub0family G member 5	ABCG5	0	0	44502844	22251422
Q9H221	ATP0binding cassette sub0family G member 8	ABCG8	0	723369	0	361685
Q9NUJ1	Palmitoyl0protein thioesterase ABHD10, mitochondrial	ABHD10	0	0	0	0
Q8N2K0	Lysophosphatidylserine lipase ABHD12	ABHD12	0	722274	0	361137
Q7Z5M8	Protein ABHD12B	ABHD12B	0	0	0	0
Q9BUJ0	Protein ABHD14A	ABHD14A	0	605117	0	302558
Q6UXT9	Protein ABHD15	ABHD15	16152149	0	0	0
O95870	Phosphatidylserine lipase ABHD16A	ABHD16A	0	0	0	0
Q9H3Z7	Protein ABHD16B	ABHD16B	2.20853e+06	0	307716	153858
Q5VST6	Alpha/beta hydrolase domain0containing protein 17B	ABHD17B	0	1.14558e+07	0	5.72791e+06
Q0P651	Protein ABHD18	ABHD18	0	0	0	0
P08910	Monoacylglycerol lipase ABHD2	ABHD2	0	0	374767	187384
Q8WU67	Phospholipase ABHD3	ABHD3	0	0	0	0
Q8TB40	(Lyso)0N0acylphosphatidylethanolamine lipase	ABHD4	0	0	798725	399363
Q8WTS1	10acylglycerol030phosphate O0acyltransferase ABHD5	ABHD5	0	0	0	0
Q9BV23	Monoacylglycerol lipase ABHD6	ABHD6	0	0	1.12362e+06	561810
Q96I13	Protein ABHD8	ABHD8	0	0	0	0
Q8IZP0	Abl interactor 1	ABI1	0	8.7321e+06	0	4.36605e+06
Q9NYB9	Abl interactor 2	ABI2	15125957	0	11309038	5654519
Q9P2A4	ABI gene family member 3	ABI3	0	337753	0	168876
Q7Z7G0	Target of Nesh0SH3	ABI3BP	0	0	0	0
P00519	Tyrosine0protein kinase ABL1	ABL1	0	2.28725e+06	3.61576e+06	2.9515e+06
P42684	Tyrosine0protein kinase ABL2	ABL2	0	0	0	0
O14639	Actin0binding LIM protein 1	ABLIM1	1.00252e+06	569074	625873	597474
Q6H8Q1	Actin0binding LIM protein 2	ABLIM2	0	0	5038989	2.51949e+06
O94929	Actin0binding LIM protein 3	ABLIM3	0	0	0	0
P16442	Histo0blood group ABO system transferase	ABO	683862	0	724776	362388
Q12979	Active breakpoint cluster region0related protein	ABR	51504180	27517182	4.97128e+06	1.62442e+07
Q8N0Z2	Actin0binding Rho0activating protein	ABRA	1679539	0	860024	430012
Q6UWZ7	BRCA10A complex subunit Abraxas 1	ABRAXAS1	14876191	14623455	4396885	9510170
Q9ULW3	Activator of basal transcription 1	ABT1	0	0	0	0
Q969K4	Ankyrin repeat and BTB/POZ domain0containing protein 1	ABTB1	373536	0	1.34059e+06	670296
Q8N961	Ankyrin repeat and BTB/POZ domain0containing protein 2	ABTB2	0	244651	860809	0
A6QL63	Ankyrin repeat and BTB/POZ domain0containing protein 3	ABTB3	0	305380	1.99209e+06	0
P09110	30ketoacyl0CoA thiolase, peroxisomal	ACAA1	0	0	0	0
Q13085	Acetyl0CoA carboxylase 1	ACACA	0	0	0	0
O00763	Acetyl0CoA carboxylase 2	ACACB	2.22992e+06	1.65769e+06	6.3524e+06	4.00505e+06
Q6JQN1	Acyl0CoA dehydrogenase family member 10	ACAD10	0	0	3.19687e+06	1.59844e+06
Q709F0	Acyl0CoA dehydrogenase family member 11	ACAD11	0	962396	0	481198
Q9UKU7	Isobutyryl0CoA dehydrogenase, mitochondrial	ACAD8	0	1686296	0	843148
Q9H845	Complex I assembly factor ACAD9, mitochondrial	ACAD9	6296579	1.00604e+06	0	503022
P28330	Long0chain specific acyl0CoA dehydrogenase, mitochondrial	ACADL	164777	0	0	0
P11310	Medium0chain specific acyl0CoA dehydrogenase, mitochondrial	ACADM	0	964470	0	482235
P16219	Short0chain specific acyl0CoA dehydrogenase, mitochondrial	ACADS	0	0	0	0
P45954	Short/branched chain specific acyl0CoA dehydrogenase, mitochondrial	ACADSB	0	0	0	0
P49748	Very long0chain specific acyl0CoA dehydrogenase, mitochondrial	ACADVL	4.56298e+06	449476	434475	441975
P16112	Aggrecan core protein	ACAN	0	0	128184	64091.8
Q15027	Arf0GAP with coiled0coil, ANK repeat and PH domain0containing protein 1	ACAP1	0	0	0	0
Q15057	Arf0GAP with coiled0coil, ANK repeat and PH domain0containing protein 2	ACAP2	578336	405861	0	202931
Q96P50	Arf0GAP with coiled0coil, ANK repeat and PH domain0containing protein 3	ACAP3	0	0	0	0
P24752	Acetyl0CoA acetyltransferase, mitochondrial	ACAT1	19005124	0	18473364	9236682
Q9H3P7	Golgi resident protein GCP60	ACBD3	0	646390	0	323195
Q8NC06	Acyl0CoA0binding domain0containing protein 4	ACBD4	0	0	0	0
Q5T8D3	Acyl0CoA0binding domain0containing protein 5	ACBD5	0	0	0	0
Q96QU6	10aminocyclopropane010carboxylate synthase0like protein 1	ACCS	0	0	1.80536e+06	902681
Q4AC99	Probable inactive 10aminocyclopropane010carboxylate synthase0like protein 2	ACCSL	0	1.68925e+06	0	844625
Q96AP0	Adrenocortical dysplasia protein homolog	ACD	0	6348229	0	3.17411e+06
P12821	Angiotensin0converting enzyme	ACE	3.01204e+06	1.70547e+06	1.64346e+06	1674465
Q9BYF1	Angiotensin0converting enzyme 2	ACE2	0	0	8081480	4040740
P22303	Acetylcholinesterase	ACHE	832650	0	0	0
Q9UKV3	Apoptotic chromatin condensation inducer in the nucleus	ACIN1	3.55858e+06	0	350887	175444
Q9NPB9	Atypical chemokine receptor 4	ACKR4	1.2751e+06	0	0	0
P53396	ATP0citrate synthase	ACLY	6.4863e+06	931357	0	465679
Q8TDX5	20amino030carboxymuconate060semialdehyde decarboxylase	ACMSD	2.48798e+06	1.05563e+06	0	527813
P21399	Cytoplasmic aconitate hydratase	ACO1	470962	351651	0	175826
Q99798	Aconitate hydratase, mitochondrial	ACO2	0	0	539410	269705
A6NK06	Cis0aconitate decarboxylase	ACOD1	0	0	0	0
Q86TX2	Acyl0coenzyme A thioesterase 1	ACOT1	930713	0	0	0
Q8WXI4	Acyl0coenzyme A thioesterase 11	ACOT11	0	90343	0	45171.5
Q8WYK0	Acetyl0coenzyme A thioesterase	ACOT12	0	0	2.57611e+06	1.28806e+06
P49753	Acyl0coenzyme A thioesterase 2, mitochondrial	ACOT2	0	0	0	0
O00154	Cytosolic acyl coenzyme A thioester hydrolase	ACOT7	0	602656	0	301328
Q9Y305	Acyl0coenzyme A thioesterase 9, mitochondrial	ACOT9	3362706	1.05145e+06	0	525724
Q15067	Peroxisomal acyl0coenzyme A oxidase 1	ACOX1	0	0	6015017	3.00751e+06
O15254	Peroxisomal acyl0coenzyme A oxidase 3	ACOX3	0	0	0	300625
Q9NUZ1	Acyl0coenzyme A oxidase0like protein	ACOXL	28651550	0	86362848	43181424
P24666	Low molecular weight phosphotyrosine protein phosphatase	ACP1	0	0	0	0
P11117	Lysosomal acid phosphatase	ACP2	1.43486e+06	0	0	0
P15309	Prostatic acid phosphatase	ACP3	0	0	0	0
Q9BZG2	Testicular acid phosphatase	ACP4	402212	402280	0	201140
P13686	Tartrate0resistant acid phosphatase type 5	ACP5	0	0	0	0
Q9NPH0	Lysophosphatidic acid phosphatase type 6	ACP6	0	0	719483	359742
Q6ZNF0	Acid phosphatase type 7	ACP7	0	0	0	0
P10323	Acrosin	ACR	0	0	0	0
Q8NEB7	Acrosin0binding protein	ACRBP	0	0	0	0
P26436	Acrosomal protein SP010	ACRV1	2.34668e+06	0	0	0
Q96GR2	Long0chain0fatty0acid00CoA ligase ACSBG1	ACSBG1	1.00479e+06	0	0	0
Q5FVE4	Long0chain0fatty0acid00CoA ligase ACSBG2	ACSBG2	1.75023e+06	0	2.58945e+06	1.29472e+06
Q96CM8	Medium0chain acyl0CoA ligase ACSF2, mitochondrial	ACSF2	1.67078e+06	0	1866798	933399
Q4G176	Malonate00CoA ligase ACSF3, mitochondrial	ACSF3	0	0	0	0
P33121	Long0chain0fatty0acid00CoA ligase 1	ACSL1	2314612	2.64141e+06	0	1.3207e+06
O95573	Fatty acid CoA ligase Acsl3	ACSL3	6.58214e+06	318770	0	159385
O60488	Long0chain0fatty0acid00CoA ligase 4	ACSL4	0	0	0	0
Q9ULC5	Long0chain0fatty0acid00CoA ligase 5	ACSL5	0	0	1.63095e+06	815476
Q9UKU0	Long0chain0fatty0acid00CoA ligase 6	ACSL6	0	0	0	0
Q08AH1	Acyl0coenzyme A synthetase ACSM1, mitochondrial	ACSM1	217289	659287	560158	609722
Q08AH3	Acyl0coenzyme A synthetase ACSM2A, mitochondrial	ACSM2A	0	0	0	0
Q68CK6	Acyl0coenzyme A synthetase ACSM2B, mitochondrial	ACSM2B	0	0	0	0
Q53FZ2	Acyl0coenzyme A synthetase ACSM3, mitochondrial	ACSM3	0	0	0	0
P0C7M7	Acyl0coenzyme A synthetase ACSM4, mitochondrial	ACSM4	541008	0	0	0
Q6NUN0	Acyl0coenzyme A synthetase ACSM5, mitochondrial	ACSM5	3.55302e+06	1.69885e+06	4.15054e+06	2.92469e+06
Q6P461	Acyl0coenzyme A synthetase ACSM6, mitochondrial	ACSM6	4.61335e+06	2.70002e+06	0	1.35001e+06
Q9NR19	Acetyl0coenzyme A synthetase, cytoplasmic	ACSS2	0	0	138491248	69245624
Q9H6R3	Acyl0CoA synthetase short0chain family member 3, mitochondrial	ACSS3	3120423	0	18390174	9195087
P60709	Actin, cytoplasmic 1	ACTB	3.59203e+08	2.97807e+08	2.3335e+08	2.65578e+08
Q562R1	Beta0actin0like protein 2	ACTBL2	0	518689	0	259345
P68032	Actin, alpha cardiac muscle 1	ACTC1	2.8926e+07	50556442	34231730	42394086
Q5JWF8	Actin0like protein 10	ACTL10	6.77509e+06	5.17037e+06	5.56965e+06	5370010
O96019	Actin0like protein 6A	ACTL6A	0	0	0	0
Q9Y615	Actin0like protein 7A	ACTL7A	0	0	0	0
Q5BKX5	Actin maturation protease	ACTMAP	0	959578	0	479789
P12814	Alpha0actinin01	ACTN1	679943	6.34914e+06	2.51458e+06	4.43186e+06
P35609	Alpha0actinin02	ACTN2	286009	0	658156	329078
Q08043	Alpha0actinin03	ACTN3	0	0	0	0
O43707	Alpha0actinin04	ACTN4	0	0	0	0
Q9NZ32	Actin0related protein 10	ACTR10	56718100	0	0	0
P42025	Beta0centractin	ACTR1B	0	0	0	0
P61160	Actin0related protein 2	ACTR2	1.09533e+07	8.43014e+06	5.57021e+06	7.00018e+06
P61158	Actin0related protein 3	ACTR3	1.18171e+07	4.82188e+06	8.98391e+06	6.90289e+06
Q9P1U1	Actin0related protein 3B	ACTR3B	0	0	0	0
Q9C0K3	Actin0related protein 3C	ACTR3C	0	0	0	0
Q9GZN1	Actin0related protein 6	ACTR6	17810932	0	0	0
Q9H981	Actin0related protein 8	ACTR8	0	0	0	0
Q8TDG2	Actin0related protein T1	ACTRT1	1.62807e+06	0	197086	98542.9
Q8TDY3	Actin0related protein T2	ACTRT2	0	0	0	0
Q9BYD9	Actin0related protein T3	ACTRT3	2.27592e+06	0	1.01591e+06	507956
Q04771	Activin receptor type01	ACVR1	0	0	402476	201238
P36896	Activin receptor type01B	ACVR1B	0	0	0	0
Q8NER5	Activin receptor type01C	ACVR1C	286658	0	0	0
P27037	Activin receptor type02A	ACVR2A	6613009	4.39573e+06	829007	2.61237e+06
Q13705	Activin receptor type02B	ACVR2B	0	0	0	0
P37023	Serine/threonine0protein kinase receptor R3	ACVRL1	864984	0	0	0
Q03154	Aminoacylase01	ACY1	0	518193	0	259096
Q96HD9	N0acyl0aromatic0L0amino acid amidohydrolase (carboxylate0forming)	ACY3	0	0	1.0766e+06	538300
P14621	Acylphosphatase02	ACYP2	0	0	0	0
P00813	Adenosine deaminase	ADA	0	0	0	0
Q9NZK5	Adenosine deaminase 2	ADA2	0	801284	1.40904e+06	1.10516e+06
Q96M93	Adenosine deaminase domain0containing protein 1	ADAD1	0	0	0	0
Q8NCV1	Adenosine deaminase domain0containing protein 2	ADAD2	354539	340388	277137	308763
O14672	Disintegrin and metalloproteinase domain0containing protein 10	ADAM10	0	0	0	0
O75078	Disintegrin and metalloproteinase domain0containing protein 11	ADAM11	1.28255e+06	0	533446	266723
O43184	Disintegrin and metalloproteinase domain0containing protein 12	ADAM12	0	0	0	0
Q13444	Disintegrin and metalloproteinase domain0containing protein 15	ADAM15	0	0	0	0
P78536	Disintegrin and metalloproteinase domain0containing protein 17	ADAM17	19479332	480193	0	240097
Q9Y3Q7	Disintegrin and metalloproteinase domain0containing protein 18	ADAM18	869339	0	4.76973e+06	2.38487e+06
Q9H013	Disintegrin and metalloproteinase domain0containing protein 19	ADAM19	0	0	0	0
Q99965	Disintegrin and metalloproteinase domain0containing protein 2	ADAM2	0	0	0	0
O43506	Disintegrin and metalloproteinase domain0containing protein 20	ADAM20	0	21746382	0	10873191
Q9UKJ8	Disintegrin and metalloproteinase domain0containing protein 21	ADAM21	1.00248e+06	0	7018756	3509378
Q9P0K1	Disintegrin and metalloproteinase domain0containing protein 22	ADAM22	3.66644e+06	0	0	0
O75077	Disintegrin and metalloproteinase domain0containing protein 23	ADAM23	0	0	0	0
Q9UKQ2	Disintegrin and metalloproteinase domain0containing protein 28	ADAM28	0	5.84657e+06	0	2.92328e+06
Q9UKF5	Disintegrin and metalloproteinase domain0containing protein 29	ADAM29	2310429	0	0	0
Q9UKF2	Disintegrin and metalloproteinase domain0containing protein 30	ADAM30	447816	911814	0	455907
Q8TC27	Disintegrin and metalloproteinase domain0containing protein 32	ADAM32	966243	1.80952e+06	1161616	1.48557e+06
Q6NVV9	Putative disintegrin and metalloproteinase domain0containing protein 5	ADAM5	1417589	0	0	0
Q9H2U9	Disintegrin and metalloproteinase domain0containing protein 7	ADAM7	0	0	0	1.80472e+06
Q13443	Disintegrin and metalloproteinase domain0containing protein 9	ADAM9	1.57973e+06	734712	247991	491351
Q9UHI8	A disintegrin and metalloproteinase with thrombospondin motifs 1	ADAMTS1	3161770	2.14975e+06	2.88159e+06	2.51567e+06
Q9H324	A disintegrin and metalloproteinase with thrombospondin motifs 10	ADAMTS10	0	0	0	0
P58397	A disintegrin and metalloproteinase with thrombospondin motifs 12	ADAMTS12	868554	0	320659	160329
Q76LX8	A disintegrin and metalloproteinase with thrombospondin motifs 13	ADAMTS13	0	2.37645e+06	806094	0
Q8WXS8	A disintegrin and metalloproteinase with thrombospondin motifs 14	ADAMTS14	286186	0	0	0
Q8TE58	A disintegrin and metalloproteinase with thrombospondin motifs 15	ADAMTS15	0	0	407077	203539
Q8TE57	A disintegrin and metalloproteinase with thrombospondin motifs 16	ADAMTS16	995883	0	496345	248173
Q8TE56	A disintegrin and metalloproteinase with thrombospondin motifs 17	ADAMTS17	4.5127e+06	0	0	0
Q8TE60	A disintegrin and metalloproteinase with thrombospondin motifs 18	ADAMTS18	0	0	0	0
Q8TE59	A disintegrin and metalloproteinase with thrombospondin motifs 19	ADAMTS19	1.13248e+06	0	0	0
O95450	A disintegrin and metalloproteinase with thrombospondin motifs 2	ADAMTS2	167680	1.26553e+07	1.26422e+06	6.95974e+06
P59510	A disintegrin and metalloproteinase with thrombospondin motifs 20	ADAMTS20	2.13271e+06	1.26292e+06	340652	801788
O15072	A disintegrin and metalloproteinase with thrombospondin motifs 3	ADAMTS3	565336	956744	0	478372
O75173	A disintegrin and metalloproteinase with thrombospondin motifs 4	ADAMTS4	0	0	8274254	4137127
Q9UNA0	A disintegrin and metalloproteinase with thrombospondin motifs 5	ADAMTS5	0	5388774	0	2694387
Q9UKP5	A disintegrin and metalloproteinase with thrombospondin motifs 6	ADAMTS6	320637	0	969107	484554
Q9UKP4	A disintegrin and metalloproteinase with thrombospondin motifs 7	ADAMTS7	2.91915e+06	0	0	0
Q9UP79	A disintegrin and metalloproteinase with thrombospondin motifs 8	ADAMTS8	0	157177	0	78588.6
Q9P2N4	A disintegrin and metalloproteinase with thrombospondin motifs 9	ADAMTS9	3.55152e+06	1.20486e+06	9.15172e+06	5.17829e+06
Q8N6G6	ADAMTS0like protein 1	ADAMTSL1	0	0	318266	159133
Q86TH1	ADAMTS0like protein 2	ADAMTSL2	1.0369e+06	257274	874842	566058
P82987	ADAMTS0like protein 3	ADAMTSL3	786102	263027	4.08845e+06	2.17574e+06
Q6UY14	ADAMTS0like protein 4	ADAMTSL4	0	0	3.69269e+06	1.84634e+06
Q6ZMM2	ADAMTS0like protein 5	ADAMTSL5	0	246456	0	123228
O75689	Arf0GAP with dual PH domain0containing protein 1	ADAP1	2.035e+06	477474	0	238737
Q9NPF8	Arf0GAP with dual PH domain0containing protein 2	ADAP2	0	452279	0	226140
P55265	Double0stranded RNA0specific adenosine deaminase	ADAR	1.70093e+07	2.42551e+06	1141328	1.78342e+06
P78563	Double0stranded RNA0specific editase 1	ADARB1	0	0	0	0
Q9NS39	Double0stranded RNA0specific editase B2	ADARB2	3.92628e+07	2.16001e+07	30381938	2.5991e+07
Q9BUB4	tRNA0specific adenosine deaminase 1	ADAT1	0	362861	1.10869e+06	735774
Q96EY9	Probable inactive tRNA0specific adenosine deaminase0like protein 3	ADAT3	0	80696.5	0	40348.2
Q86TW2	AarF domain0containing protein kinase 1	ADCK1	382082	0	0	0
Q7Z695	Uncharacterized aarF domain0containing protein kinase 2	ADCK2	0	0	0	1.80472e+06
Q3MIX3	Uncharacterized aarF domain0containing protein kinase 5	ADCK5	0	0	309559	154779
Q08828	Adenylate cyclase type 1	ADCY1	351670	0	2.13935e+06	1.06968e+06
Q96PN6	Adenylate cyclase type 10	ADCY10	0	6949338	0	3474669
Q08462	Adenylate cyclase type 2	ADCY2	0	724615	845273	784944
O60266	Adenylate cyclase type 3	ADCY3	9979083	4785257	1770848	3.27805e+06
Q8NFM4	Adenylate cyclase type 4	ADCY4	504921	39320772	0	19660386
O95622	Adenylate cyclase type 5	ADCY5	3.64653e+06	1.48091e+06	11894532	6.68772e+06
O43306	Adenylate cyclase type 6	ADCY6	1.16619e+06	0	0	0
P51828	Adenylate cyclase type 7	ADCY7	16923626	2.66585e+07	405222	1.35319e+07
P40145	Adenylate cyclase type 8	ADCY8	0	0	0	0
O60503	Adenylate cyclase type 9	ADCY9	220793	996323	0	498162
P18509	Pituitary adenylate cyclase0activating polypeptide	ADCYAP1	0	0	0	0
P35611	Alpha0adducin	ADD1	2.60552e+06	2.51539e+06	408397	1.46189e+06
P35612	Beta0adducin	ADD2	7.13057e+06	3.31522e+06	1.10823e+07	7.19876e+06
Q9UEY8	Gamma0adducin	ADD3	7.02103e+06	0	1.74498e+06	872491
Q8N7X0	Androglobin	ADGB	2.38609e+08	5.7478e+06	872718	3.31026e+06
Q86SQ6	Adhesion G protein0coupled receptor A1	ADGRA1	1.04882e+06	1.09625e+06	0	548126
Q96PE1	Adhesion G protein0coupled receptor A2	ADGRA2	2.41731e+06	2.44879e+06	0	1.2244e+06
O14514	Adhesion G protein0coupled receptor B1	ADGRB1	0	869274	1.36935e+06	1.11931e+06
O60241	Adhesion G protein0coupled receptor B2	ADGRB2	2.32646e+07	802608	1347225	1.07492e+06
O60242	Adhesion G protein0coupled receptor B3	ADGRB3	0	0	12141101	6.07055e+06
Q6QNK2	Adhesion G0protein coupled receptor D1	ADGRD1	0	0	0	0
Q7Z7M1	Adhesion G0protein coupled receptor D2	ADGRD2	0	0	0	0
Q14246	Adhesion G protein0coupled receptor E1	ADGRE1	0	0	2.07672e+06	1.03836e+06
Q9UHX3	Adhesion G protein0coupled receptor E2	ADGRE2	0	0	0	0
Q9BY15	Adhesion G protein0coupled receptor E3	ADGRE3	0	0	0	0
Q86SQ3	Putative adhesion G protein0coupled receptor E4P	ADGRE4P	0	0	0	0
P48960	Adhesion G protein0coupled receptor E5	ADGRE5	0	0	0	0
Q5T601	Adhesion G0protein coupled receptor F1	ADGRF1	1.02623e+06	1.1409e+06	688927	914913
Q8IZF5	Adhesion G0protein coupled receptor F3	ADGRF3	0	0	2.14224e+06	1.07112e+06
Q8IZF3	Adhesion G protein0coupled receptor F4	ADGRF4	0	0	742368	371184
Q8IZF2	Adhesion G protein0coupled receptor F5	ADGRF5	1.07089e+06	1.28029e+06	2.44066e+06	1.86048e+06
Q9Y653	Adhesion G0protein coupled receptor G1	ADGRG1	0	0	0	0
Q8IZP9	Adhesion G0protein coupled receptor G2	ADGRG2	0	0	0	0
Q86Y34	Adhesion G protein0coupled receptor G3	ADGRG3	10109243	5843570	0	2921785
Q8IZF6	Adhesion G0protein coupled receptor G4	ADGRG4	8.00479e+06	0	5.25041e+06	2.6252e+06
Q86SQ4	Adhesion G0protein coupled receptor G6	ADGRG6	0	727025	0	363512
Q96K78	Adhesion G0protein coupled receptor G7	ADGRG7	0	8634098	0	4317049
O94910	Adhesion G protein0coupled receptor L1	ADGRL1	0	2044838	1022911	0
O95490	Adhesion G protein0coupled receptor L2	ADGRL2	1054652	1.38073e+06	0	690366
Q9HAR2	Adhesion G protein0coupled receptor L3	ADGRL3	0	290180	10177283	0
Q9HBW9	Adhesion G protein0coupled receptor L4	ADGRL4	0	0	0	0
Q8WXG9	Adhesion G0protein coupled receptor V1	ADGRV1	0	0	0	0
P00325	All0trans0retinol dehydrogenase [NAD(+)] ADH1B	ADH1B	0	0	0	1.59971e+06
P11766	Alcohol dehydrogenase class03	ADH5	3624847	0	23810008	11905004
P28332	Alcohol dehydrogenase 6	ADH6	0	1.82296e+06	1.17836e+06	1.50066e+06
P40394	All0trans0retinol dehydrogenase [NAD(+)] ADH7	ADH7	0	0	16648179	8.32409e+06
Q9BV57	Acireductone dioxygenase	ADI1	511586	0	0	0
Q0VDE8	Adipogenin	ADIG	0	444212	0	222106
Q9GZN8	Adipose0secreted signaling protein	ADISSP	0	0	0	0
P35318	Pro0adrenomedullin	ADM	0	741015	0	370508
Q7Z4H4	Protein ADM2	ADM2	0	155585	0	77792.5
C9JUS6	Putative adrenomedullin050like protein	ADM5	0	1.52213e+06	0	761064
Q9H2P0	Activity0dependent neuroprotector homeobox protein	ADNP	0	463257	99664976	5.00641e+07
Q6IQ32	Activity0dependent neuroprotector homeobox protein 2	ADNP2	513549	0	0	0
Q96SZ5	20aminoethanethiol dioxygenase	ADO	1.07733e+06	0	0	0
P29275	Adenosine receptor A2b	ADORA2B	0	864702	0	432351
P54922	ADP0ribosylhydrolase ARH1	ADPRH	0	0	0	0
Q8NDY3	Inactive ADP0ribosyltransferase ARH2	ADPRHL1	0	0	0	0
Q3LIE5	Manganese0dependent ADP0ribose/CDP0alcohol diphosphatase	ADPRM	0	1.96751e+06	0	983753
Q9NX46	ADP0ribosylhydrolase ARH3	ADPRS	23928382	0	0	2.81465e+06
P35348	Alpha01A adrenergic receptor	ADRA1A	0	0	0	0
P35368	Alpha01B adrenergic receptor	ADRA1B	1.36115e+06	0	0	0
P25100	Alpha01D adrenergic receptor	ADRA1D	0	0	0	0
P08913	Alpha02A adrenergic receptor	ADRA2A	0	0	564376	282188
P18089	Alpha02B adrenergic receptor	ADRA2B	0	0	0	0
P08588	Beta01 adrenergic receptor	ADRB1	0	501210	380197	440704
P13945	Beta03 adrenergic receptor	ADRB3	0	0	0	0
Q16186	Proteasomal ubiquitin receptor ADRM1	ADRM1	0	0	0	0
P30566	Adenylosuccinate lyase	ADSL	40449291	2.81527e+07	0	1.40763e+07
Q8N142	Adenylosuccinate synthetase isozyme 1	ADSS1	0	0	0	0
P30520	Adenylosuccinate synthetase isozyme 2	ADSS2	0	768525	0	384262
Q8IUX7	Adipocyte enhancer0binding protein 1	AEBP1	4.11728e+06	3.69665e+06	4.41132e+06	4.05399e+06
Q6ZN18	Zinc finger protein AEBP2	AEBP2	514149	620245	0	310122
Q8WTP8	Apoptosis0enhancing nuclease	AEN	0	1.05647e+06	0	528236
Q8TED9	Actin filament0associated protein 10like 1	AFAP1L1	119277	1.19424e+06	4571450	2.88285e+06
Q8N4X5	Actin filament0associated protein 10like 2	AFAP1L2	0	293394	0	146697
P55196	Afadin	AFDN	0	928490	0	464245
Q9Y6Z5	Putative uncharacterized protein AFDN0DT	AFDN0DT	0	0	417365	208683
P51825	AF4/FMR2 family member 1	AFF1	0	0	0	0
P51816	AF4/FMR2 family member 2	AFF2	83230056	3.25239e+07	3.47665e+07	3.36452e+07
P51826	AF4/FMR2 family member 3	AFF3	6.87024e+06	2.58726e+06	2.55909e+06	2.57317e+06
Q9UHB7	AF4/FMR2 family member 4	AFF4	4.38516e+07	27721170	190217	1.39557e+07
Q8WV93	AFG10like ATPase	AFG1L	2.15012e+06	0	0	0
Q8NB90	ATPase family gene 2 protein homolog A	AFG2A	2.74979e+06	0	0	0
Q9BVQ7	ATPase family gene 2 protein homolog B	AFG2B	389993	4.60887e+06	0	2.30443e+06
Q9Y4W6	AFG30like protein 2	AFG3L2	8.71137e+06	4.27963e+06	0	2.13982e+06
P43652	Afamin	AFM	0	382312	2.17166e+06	1.27699e+06
P02771	Alpha0fetoprotein	AFP	409318	4.5101e+06	0	2.25505e+06
Q6ULP2	Aftiphilin	AFTPH	0	3.63165e+06	448466	2.04006e+06
P20933	N(4)0(beta0N0acetylglucosaminyl)0L0asparaginase	AGA	0	3.28489e+06	0	1.64244e+06
Q9UPQ3	Arf0GAP with GTPase, ANK repeat and PH domain0containing protein 1	AGAP1	0	0	0	0
Q8TF27	Arf0GAP with GTPase, ANK repeat and PH domain0containing protein 11	AGAP11	0	0	0	0
Q99490	Arf0GAP with GTPase, ANK repeat and PH domain0containing protein 2	AGAP2	0	0	0	0
Q96P47	Arf0GAP with GTPase, ANK repeat and PH domain0containing protein 3	AGAP3	0	958722	0	479361
Q96P64	Arf0GAP with GTPase, ANK repeat and PH domain0containing protein 4	AGAP4	0	0	0	0
Q5VW22	Arf0GAP with GTPase, ANK repeat and PH domain0containing protein 6	AGAP6	0	294584	0	147292
Q96MI9	Cytosolic carboxypeptidase 4	AGBL1	0	0	0	0
Q5U5Z8	Cytosolic carboxypeptidase 2	AGBL2	136569	378682	0	189341
Q8NEM8	Cytosolic carboxypeptidase 3	AGBL3	356245	0	1.63265e+06	816323
Q5VU57	Cytosolic carboxypeptidase 6	AGBL4	0	1.95392e+06	0	976961
Q8NDL9	Cytosolic carboxypeptidase0like protein 5	AGBL5	14660603	13515258	0	6757629
P52594	Arf0GAP domain and FG repeat0containing protein 1	AGFG1	0	0	0	0
O95081	Arf0GAP domain and FG repeat0containing protein 2	AGFG2	0	0	1.48901e+06	744506
Q8N302	Angiogenic factor with G patch and FHA domains 1	AGGF1	559014	0	0	514978
P35573	Glycogen debranching enzyme	AGL	4.64883e+06	0	0	0
Q9BSE5	Guanidino acid hydrolase, mitochondrial	AGMAT	630934	0	0	0
Q9UL18	Protein argonaute01	AGO1	0	0	0	0
Q9UKV8	Protein argonaute02	AGO2	1.81034e+06	250503	0	125251
Q9H9G7	Protein argonaute03	AGO3	0	0	0	0
Q9HCK5	Protein argonaute04	AGO4	0	0	683514	341757
O15120	10acyl0sn0glycerol030phosphate acyltransferase beta	AGPAT2	0	0	887222	443611
Q9NRZ7	10acyl0sn0glycerol030phosphate acyltransferase gamma	AGPAT3	0	748372	1.35303e+06	1.0507e+06
Q9NRZ5	10acyl0sn0glycerol030phosphate acyltransferase delta	AGPAT4	0	0	1.18748e+06	593738
Q9H0P7	Putative uncharacterized protein encoded by AGPAT40IT1	AGPAT40IT1	0	0	0	0
Q9NUQ2	10acyl0sn0glycerol030phosphate acyltransferase epsilon	AGPAT5	0	0	0	0
O00116	Alkyldihydroxyacetonephosphate synthase, peroxisomal	AGPS	0	0	949043	474521
Q8TD06	Anterior gradient protein 3	AGR3	0	0	0	0
O00468	Agrin	AGRN	50334017	1.40456e+07	4.38684e+07	2.8957e+07
O00253	Agouti0related protein	AGRP	0	0	0	0
P01019	Angiotensinogen	AGT	1.45508e+06	0	0	0
Q9UPW5	Cytosolic carboxypeptidase 1	AGTPBP1	0	0	770170	385085
P21549	Alanine00glyoxylate aminotransferase	AGXT	4405761	4.65429e+06	744343	2.69932e+06
Q9BYV1	Alanine00glyoxylate aminotransferase 2, mitochondrial	AGXT2	0	2.6588e+06	596331	0
Q8WYP5	Protein ELYS	AHCTF1	1.52636e+07	3816797	367666	2.09223e+06
P23526	Adenosylhomocysteinase	AHCY	7115383	167990	540221	354106
O43865	S0adenosylhomocysteine hydrolase0like protein 1	AHCYL1	0	0	0	0
Q5TGY3	Transcription factor Gibbin	AHDC1	0	0	185069	92534.3
Q8N157	Jouberin	AHI1	359746	0	1.02872e+06	514362
Q09666	Neuroblast differentiation0associated protein AHNAK	AHNAK	1.4856e+07	1.35057e+08	7.80846e+06	7.1433e+07
Q8IVF2	Protein AHNAK2	AHNAK2	3.7366e+06	5.57703e+06	2.55291e+08	1.30434e+08
P35869	Aryl hydrocarbon receptor	AHR	0	0	0	0
A9YTQ3	Aryl hydrocarbon receptor repressor	AHRR	0	0	1.30486e+06	652429
O95433	Activator of 90 kDa heat shock protein ATPase homolog 1	AHSA1	373690	0	6.25543e+06	3.12771e+06
Q719I0	Putative activator of 90 kDa heat shock protein ATPase homolog 2	AHSA2P	685790	0	0	0
P02765	Alpha020HS0glycoprotein	AHSG	469761	0	0	0
Q9GZX7	Single0stranded DNA cytosine deaminase	AICDA	0	1.982e+06	1.37156e+06	0
Q96BJ3	Axin interactor, dorsalization0associated protein	AIDA	0	0	0	0
P55008	Allograft inflammatory factor 1	AIF1	2.15012e+06	4462793	0	2.2314e+06
Q9BQI0	Allograft inflammatory factor 10like	AIF1L	0	0	0	0
O95831	Apoptosis0inducing factor 1, mitochondrial	AIFM1	0	7194691	0	3.59735e+06
Q9BRQ8	Ferroptosis suppressor protein 1	AIFM2	22892008	0	0	0
Q96NN9	Apoptosis0inducing factor 3	AIFM3	314209	0	0	0
O14862	Interferon0inducible protein AIM2	AIM2	0	0	0	0
Q12904	Aminoacyl tRNA synthase complex0interacting multifunctional protein 1	AIMP1	0	957769	0	478884
O00170	AH receptor0interacting protein	AIP	0	0	2.0329e+06	1.01645e+06
Q9NZN9	Aryl0hydrocarbon0interacting protein0like 1	AIPL1	0	0	4.09456e+06	2.04728e+06
O43918	Autoimmune regulator	AIRE	0	5.52071e+06	3.53614e+06	4.52842e+06
C9J069	Apical junction component 1 homolog	AJM1	0	0	134929	67464.5
Q96IF1	LIM domain0containing protein ajuba	AJUBA	5.40682e+06	0	4945193	2.4726e+06
Q9Y6K8	Adenylate kinase isoenzyme 5	AK5	773335	0	0	0
Q9Y3D8	Adenylate kinase isoenzyme 6	AK6	0	0	0	0
Q96M32	Adenylate kinase 7	AK7	0	875660	1.683e+07	8.85283e+06
Q96MA6	Adenylate kinase 8	AK8	0	0	0	0
Q5TCS8	Adenylate kinase 9	AK9	143442	22211194	1.14091e+06	1.16761e+07
Q92667	A0kinase anchor protein 1, mitochondrial	AKAP1	0	0	0	0
O43572	A0kinase anchor protein 10, mitochondrial	AKAP10	0	814990	0	407495
Q9UKA4	A0kinase anchor protein 11	AKAP11	548981	500687	587310	543999
Q02952	A0kinase anchor protein 12	AKAP12	3.47362e+06	333016	1.12671e+06	729864
Q12802	A0kinase anchor protein 13	AKAP13	2.87892e+06	0	0	0
Q86UN6	A0kinase anchor protein 14	AKAP14	0	0	996066	498033
Q02040	A0kinase anchor protein 17A	AKAP17A	12202065	13171154	0	6585577
Q9Y2D5	A0kinase anchor protein 2	AKAP2	3.69763e+06	1.54369e+06	733631	1.13866e+06
O75969	A0kinase anchor protein 3	AKAP3	2.7435e+06	0	0	0
Q5JQC9	A0kinase anchor protein 4	AKAP4	1.79291e+06	839775	326942	583359
P24588	A0kinase anchor protein 5	AKAP5	1.98082e+06	0	1.71519e+06	857597
Q13023	A0kinase anchor protein 6	AKAP6	864881	3.2979e+06	0	1.64895e+06
O43687	A0kinase anchor protein 7 isoforms alpha and beta	AKAP7	2.12211e+06	495648	0	247824
O43823	A0kinase anchor protein 8	AKAP8	0	1.02902e+06	801842	915431
Q99996	A0kinase anchor protein 9	AKAP9	8.44923e+06	521328	3.72581e+06	2.12357e+06
Q9H9L7	Akirin01	AKIRIN1	0	1.91656e+06	0	958281
Q7Z591	Microtubule organization protein AKNA	AKNA	0	447432	0	223716
Q5T1N1	Protein AKNAD1	AKNAD1	2.65011e+07	0	263293	131646
P14550	Aldo0keto reductase family 1 member A1	AKR1A1	1.53221e+06	0	0	0
P15121	Aldo0keto reductase family 1 member B1	AKR1B1	0	351915	0	175957
O60218	Aldo0keto reductase family 1 member B10	AKR1B10	686868	0	0	0
C9JRZ8	Aldo0keto reductase family 1 member B15	AKR1B15	0	296548	189582	243065
P52895	Aldo0keto reductase family 1 member C2	AKR1C2	284804	0	708219	354109
Q5T2L2	Putative aldo0keto reductase family 1 member C8	AKR1C8	0	0	444390	222195
Q96JD6	1,50anhydro0D0fructose reductase	AKR1E2	3.73241e+06	6.95962e+06	1.71959e+06	4.3396e+06
O43488	Aflatoxin B1 aldehyde reductase member 2	AKR7A2	0	0	0	0
P31749	RAC0alpha serine/threonine0protein kinase	AKT1	1.8925e+06	3.09323e+06	3.86583e+06	3.47953e+06
Q96B36	Proline0rich AKT1 substrate 1	AKT1S1	0	0	0	0
P31751	RAC0beta serine/threonine0protein kinase	AKT2	0	3.77371e+06	2.82749e+06	0
Q9Y243	RAC0gamma serine/threonine0protein kinase	AKT3	0	246620	0	123310
P13716	Delta0aminolevulinic acid dehydratase	ALAD	0	212084	0	106042
P22557	50aminolevulinate synthase, erythroid0specific, mitochondrial	ALAS2	3247178	1669931	0	834966
P02768	Albumin	ALB	2.23467e+07	1.37727e+07	2.09865e+07	1.73796e+07
Q13740	CD166 antigen	ALCAM	0	0	0	0
Q8IZ83	Aldehyde dehydrogenase family 16 member A1	ALDH16A1	0	0	1.1036e+06	551799
P54886	Delta010pyrroline050carboxylate synthase	ALDH18A1	1.56621e+08	66694636	91367016	79030826
P00352	Aldehyde dehydrogenase 1A1	ALDH1A1	640627	0	0	0
O94788	Retinal dehydrogenase 2	ALDH1A2	0	0	2835708	1417854
P47895	Retinaldehyde dehydrogenase 3	ALDH1A3	0	0	0	0
P30837	Aldehyde dehydrogenase X, mitochondrial	ALDH1B1	0	0	0	0
O75891	Cytosolic 100formyltetrahydrofolate dehydrogenase	ALDH1L1	17694517	0	0	0
Q3SY69	Mitochondrial 100formyltetrahydrofolate dehydrogenase	ALDH1L2	0	2.27722e+06	2.53868e+06	2.40795e+06
P30838	Aldehyde dehydrogenase, dimeric NADP0preferring	ALDH3A1	0	0	0	0
P51648	Aldehyde dehydrogenase family 3 member A2	ALDH3A2	456812	0	0	0
P43353	Aldehyde dehydrogenase family 3 member B1	ALDH3B1	0	0	0	0
P30038	Delta010pyrroline050carboxylate dehydrogenase, mitochondrial	ALDH4A1	0	0	403036	201518
P51649	Succinate0semialdehyde dehydrogenase, mitochondrial	ALDH5A1	0	0	7.27683e+06	3.63842e+06
Q02252	Methylmalonate0semialdehyde dehydrogenase [acylating], mitochondrial	ALDH6A1	0	0	0	0
P49419	Alpha0aminoadipic semialdehyde dehydrogenase	ALDH7A1	0	0	5925745	2.96287e+06
Q9H2A2	20aminomuconic semialdehyde dehydrogenase	ALDH8A1	0	0	997341	498671
P49189	40trimethylaminobutyraldehyde dehydrogenase	ALDH9A1	0	0	0	0
P04075	Fructose0bisphosphate aldolase A	ALDOA	395436	354514	3.52515e+06	1.93983e+06
P05062	Fructose0bisphosphate aldolase B	ALDOB	0	34674027	11490667	23082347
Q9BT22	Chitobiosyldiphosphodolichol beta0mannosyltransferase	ALG1	0	888218	0	444109
Q2TAA5	GDP0Man:Man(3)GlcNAc(2)0PP0Dol alpha01,20mannosyltransferase	ALG11	0	0	0	928196
Q9BV10	Dol0P0Man:Man(7)GlcNAc(2)0PP0Dol alpha01,60mannosyltransferase	ALG12	0	0	0	0
Q9NP73	Putative bifunctional UDP0N0acetylglucosamine transferase and deubiquitinase ALG13	ALG13	0	0	0	0
Q96F25	UDP0N0acetylglucosamine transferase subunit ALG14 homolog	ALG14	0	0	0	0
Q9H553	Alpha01,3/1,60mannosyltransferase ALG2	ALG2	0	0	0	0
Q9Y673	Dolichyl0phosphate beta0glucosyltransferase	ALG5	0	0	0	0
Q9H6U8	Alpha01,20mannosyltransferase ALG9	ALG9	0	0	0	0
Q9UM73	ALK tyrosine kinase receptor	ALK	407969	455070	2.49285e+06	1.47396e+06
Q6UX46	ALK and LTK ligand 2	ALKAL2	0	0	0	0
Q6NS38	DNA oxidative demethylase ALKBH2	ALKBH2	0	0	0	0
Q9NXW9	Alpha0ketoglutarate0dependent dioxygenase alkB homolog 4	ALKBH4	806605	0	0	0
Q6P6C2	RNA demethylase ALKBH5	ALKBH5	0	219857	0	109928
Q3KRA9	Alpha0ketoglutarate0dependent dioxygenase alkB homolog 6	ALKBH6	656893	0	833058	416529
Q96BT7	Alkylated DNA repair protein alkB homolog 8	ALKBH8	4.73037e+06	8.84252e+06	9764661	9.30359e+06
Q8N6M5	Probable inactive allantoicase	ALLC	0	575786	0	287893
Q8TCU4	Centrosome0associated protein ALMS1	ALMS1	6.83345e+06	8.50011e+06	1.05571e+07	9.52858e+06
O75342	Arachidonate 120lipoxygenase, 12R0type	ALOX12B	0	568743	0	284371
P16050	Polyunsaturated fatty acid lipoxygenase ALOX15	ALOX15	0	0	0	0
O15296	Polyunsaturated fatty acid lipoxygenase ALOX15B	ALOX15B	941631	0	0	0
P09917	Polyunsaturated fatty acid 50lipoxygenase	ALOX5	3650996	0	0	0
P20292	Arachidonate 50lipoxygenase0activating protein	ALOX5AP	2.74979e+06	1.74856e+06	0	874278
Q9BYJ1	Hydroperoxide isomerase ALOXE3	ALOXE3	528590	2.38887e+06	0	1.19443e+06
P09923	Intestinal0type alkaline phosphatase	ALPI	0	736000	41366304	2.10512e+07
Q96QP1	Alpha0protein kinase 1	ALPK1	0	0	0	0
Q86TB3	Alpha0protein kinase 2	ALPK2	1.01745e+07	0	167357	83678.7
Q96L96	Alpha0protein kinase 3	ALPK3	3.52411e+06	0	0	1.59971e+06
P05186	Alkaline phosphatase, tissue0nonspecific isozyme	ALPL	0	0	0	0
P05187	Alkaline phosphatase, placental type	ALPP	862100	0	0	0
Q96Q42	Alsin	ALS2	5.18156e+06	952808	0	476404
Q60I27	ALS2 C0terminal0like protein	ALS2CL	0	0	6.13066e+06	3.06533e+06
Q15699	ALX homeobox protein 1	ALX1	9.72111e+06	8.74156e+06	1.18098e+06	4.96127e+06
O95076	Homeobox protein aristaless0like 3	ALX3	0	2.81531e+06	0	1.40765e+06
Q9H161	Homeobox protein aristaless0like 4	ALX4	0	0	0	0
Q86V81	THO complex subunit 4	ALYREF	0	48573519	0	2.42868e+07
Q9UHK6	Alpha0methylacyl0CoA racemase	AMACR	1.58026e+06	373798	688132	530965
Q9NP70	Ameloblastin	AMBN	12906136	0	0	0
P02760	Protein AMBP	AMBP	0	1823611	0	911806
Q9C0C7	Activating molecule in BECN10regulated autophagy protein 1	AMBRA1	666660	0	0	0
P17707	S0adenosylmethionine decarboxylase proenzyme	AMD1	1.18812e+06	0	0	0
Q96NU7	Probable imidazolonepropionase	AMDHD1	0	0	0	0
Q9Y303	N0acetylglucosamine060phosphate deacetylase	AMDHD2	7774213	6102270	8.80047e+06	7.45137e+06
Q5JTC6	APC membrane recruitment protein 1	AMER1	0	1.15727e+06	6.56892e+06	3.86309e+06
Q8N7J2	APC membrane recruitment protein 2	AMER2	1.10557e+07	5.59309e+06	2.11416e+06	3.85362e+06
Q8N944	APC membrane recruitment protein 3	AMER3	0	30911984	4571450	0
Q9UKV5	E3 ubiquitin0protein ligase AMFR	AMFR	2.71216e+06	1818063	0	909032
P03971	Muellerian0inhibiting factor	AMH	2.64193e+06	0	0	0
Q16671	Anti0Muellerian hormone type02 receptor	AMHR2	0	0	0	0
Q86WK6	Amphoterin0induced protein 1	AMIGO1	0	1.26302e+06	673788	968403
Q86SJ2	Amphoterin0induced protein 2	AMIGO2	1.26949e+06	698521	0	349260
Q86WK7	Amphoterin0induced protein 3	AMIGO3	0	0	0	0
Q9Y4X0	Nuclear protein AMMECR1	AMMECR1	0	0	0	0
Q8IY45	Protein AMN1 homolog	AMN1	1.63058e+06	0	0	0
Q4VCS5	Angiomotin	AMOT	6.67343e+06	0	1.80417e+06	902085
Q8IY63	Angiomotin0like protein 1	AMOTL1	0	1.02267e+06	1.39189e+06	0
Q9Y2J4	Angiomotin0like protein 2	AMOTL2	0	583765	0	291882
P23109	AMP deaminase 1	AMPD1	1.4598e+06	0	2.28103e+06	1.14051e+06
Q01433	AMP deaminase 2	AMPD2	0	0	0	0
Q01432	AMP deaminase 3	AMPD3	0	0	412669	206334
P49418	Amphiphysin	AMPH	0	0	2.16822e+06	1.08411e+06
P48728	Aminomethyltransferase, mitochondrial	AMT	0	931257	0	465628
P0DUB6	Alpha0amylase 1A	AMY1A	0	349247	430574	0
Q9H1A4	Anaphase0promoting complex subunit 1	ANAPC1	758446	9.07585e+06	527431	4.80164e+06
Q9NYG5	Anaphase0promoting complex subunit 11	ANAPC11	0	0	44876.3	22438.2
Q9UJX6	Anaphase0promoting complex subunit 2	ANAPC2	6.45333e+06	355617	3.85692e+06	2.10627e+06
Q9UJX5	Anaphase0promoting complex subunit 4	ANAPC4	0	0	0	0
Q9UJX4	Anaphase0promoting complex subunit 5	ANAPC5	489940	240506	0	120253
Q9UJX3	Anaphase0promoting complex subunit 7	ANAPC7	3.90392e+08	0	2.64678e+06	1.32339e+06
Q9UNK9	Protein angel homolog 1	ANGEL1	236673	0	0	0
Q5VTE6	Protein angel homolog 2	ANGEL2	0	0	960048	480024
Q15389	Angiopoietin01	ANGPT1	0	0	0	0
O15123	Angiopoietin02	ANGPT2	313130	1.69965e+06	581758	1.1407e+06
Q9Y264	Angiopoietin04	ANGPT4	22995890	0	0	0
O95841	Angiopoietin0related protein 1	ANGPTL1	0	193858	0	96928.8
Q86XS5	Angiopoietin0related protein 5	ANGPTL5	584695	0	0	0
Q8NI99	Angiopoietin0related protein 6	ANGPTL6	0	0	0	0
O43827	Angiopoietin0related protein 7	ANGPTL7	0	0	0	0
P16157	Ankyrin01	ANK1	2.2746e+07	1.69645e+06	1.39721e+07	7.8343e+06
Q01484	Ankyrin02	ANK2	534640	0	2.42589e+06	1.21294e+06
Q12955	Ankyrin03	ANK3	9.87392e+06	1.42068e+07	6.34402e+06	1.02754e+07
Q7Z5J8	Ankyrin and armadillo repeat0containing protein	ANKAR	0	0	0	0
A6NHY2	Ankyrin repeat and death domain0containing protein 1B	ANKDD1B	0	0	0	0
Q8N957	Ankyrin repeat and fibronectin type0III domain0containing protein 1	ANKFN1	0	3.29155e+07	1.04e+07	2.16577e+07
Q8IWZ3	Ankyrin repeat and KH domain0containing protein 1	ANKHD1	4402510	197310	0	98654.9
Q9P2G1	Ankyrin repeat and IBR domain0containing protein 1	ANKIB1	1.00404e+07	7425674	2.49631e+06	4.96099e+06
Q8NFD2	Ankyrin repeat and protein kinase domain0containing protein 1	ANKK1	0	0	0	0
Q8NAG6	Ankyrin repeat and LEM domain0containing protein 1	ANKLE1	0	0	2.91986e+06	1.45993e+06
Q86XL3	Ankyrin repeat and LEM domain0containing protein 2	ANKLE2	0	0	0	0
Q9P2S6	Ankyrin repeat and MYND domain0containing protein 1	ANKMY1	0	1.105e+06	0	552501
Q8IV38	Ankyrin repeat and MYND domain0containing protein 2	ANKMY2	0	0	0	0
Q9H9E1	Ankyrin repeat family A protein 2	ANKRA2	407999	0	0	0
Q9NXR5	Ankyrin repeat domain0containing protein 10	ANKRD10	0	0	0	0
Q6UB99	Ankyrin repeat domain0containing protein 11	ANKRD11	1.03211e+06	9214384	9.08049e+06	9.14744e+06
Q6UB98	Ankyrin repeat domain0containing protein 12	ANKRD12	1.43364e+07	5.77989e+07	1.331e+07	3.55545e+07
Q86YJ7	Ankyrin repeat domain0containing protein 13B	ANKRD13B	0	0	0	0
Q8N6S4	Ankyrin repeat domain0containing protein 13C	ANKRD13C	207810	0	0	0
Q9XRX5	Putative uncharacterized protein ANKRD13C0DT	ANKRD13C0DT	0	0	0	0
Q6ZTN6	Ankyrin repeat domain0containing protein 13D	ANKRD13D	0	0	0	928196
Q6P6B7	Ankyrin repeat domain0containing protein 16	ANKRD16	0	0	2.0545e+06	1.02725e+06
O75179	Ankyrin repeat domain0containing protein 17	ANKRD17	2.15927e+07	0	24070532	12035266
Q8IVF6	Ankyrin repeat domain0containing protein 18A	ANKRD18A	0	0	3.85359e+06	1.92679e+06
A2A2Z9	Ankyrin repeat domain0containing protein 18B	ANKRD18B	0	1.65427e+06	262244	958258
Q9GZV1	Ankyrin repeat domain0containing protein 2	ANKRD2	726196	1.5783e+06	0	789148
Q5TYW2	Ankyrin repeat domain0containing protein 20A1	ANKRD20A1	0	0	2.33903e+06	1.16952e+06
Q8NF67	Putative ankyrin repeat domain0containing protein 20A12 pseudogene	ANKRD20A12P	400790	0	28529334	14264667
Q5VUR7	Putative ankyrin repeat domain0containing protein 20A3	ANKRD20A3P	0	664742	0	332371
Q4UJ75	Putative ankyrin repeat domain0containing protein 20A4	ANKRD20A4P	3.40603e+06	0	0	0
A0PJZ0	Putative ankyrin repeat domain0containing protein 20A5	ANKRD20A5P	0	381989	118065	250027
Q5CZ79	Ankyrin repeat domain0containing protein 20B	ANKRD20A8P	0	0	0	0
Q86SG2	Ankyrin repeat domain0containing protein 23	ANKRD23	0	0	0	0
Q8TF21	Ankyrin repeat domain0containing protein 24	ANKRD24	78848872	0	2.11554e+06	1.05777e+06
Q9UPS8	Ankyrin repeat domain0containing protein 26	ANKRD26	1.32133e+07	4.29608e+06	1.09995e+06	2.69801e+06
Q6NSI1	Putative ankyrin repeat domain0containing protein 260like protein	ANKRD26P1	0	0	0	0
Q96NW4	Ankyrin repeat domain0containing protein 27	ANKRD27	1.48134e+06	0	0	0
Q8N6D5	Ankyrin repeat domain0containing protein 29	ANKRD29	0	164476	0	82238.1
Q9BXX3	Ankyrin repeat domain0containing protein 30A	ANKRD30A	1.41218e+06	631158	1.07827e+06	854714
Q9BXX2	Ankyrin repeat domain0containing protein 30B	ANKRD30B	1.26093e+07	1.29831e+06	3.76033e+06	2.52932e+06
A7E2S9	Putative ankyrin repeat domain0containing protein 30B0like	ANKRD30BL	0	0	0	0
Q8N7Z5	Ankyrin repeat domain0containing protein 31	ANKRD31	0	1.06816e+06	344216	0
Q7Z3H0	Photoreceptor ankyrin repeat protein	ANKRD33	0	0	323265	161633
A6NCL7	Ankyrin repeat domain0containing protein 33B	ANKRD33B	3.92635e+06	1.30492e+06	27938916	1.46219e+07
Q69YU3	Ankyrin repeat domain0containing protein 34A	ANKRD34A	0	0	0	0
A5PLL1	Ankyrin repeat domain0containing protein 34B	ANKRD34B	0	0	0	0
P0C6C1	Ankyrin repeat domain0containing protein 34C	ANKRD34C	4.69765e+06	2.79303e+06	1.8363e+06	2.31466e+06
Q8N283	Ankyrin repeat domain0containing protein 35	ANKRD35	502852	0	0	0
A6QL64	Ankyrin repeat domain0containing protein 36A	ANKRD36	1.0881e+06	982915	3117200	2.05006e+06
Q5JPF3	Ankyrin repeat domain0containing protein 36C	ANKRD36C	0	0	870855	435427
Q7Z713	Ankyrin repeat domain0containing protein 37	ANKRD37	1.98373e+06	0	0	0
Q53RE8	Ankyrin repeat domain0containing protein 39	ANKRD39	0	0	1.07909e+06	539545
Q8N9B4	Ankyrin repeat domain0containing protein 42	ANKRD42	0	0	1.80536e+06	902681
Q8N8A2	Serine/threonine0protein phosphatase 6 regulatory ankyrin repeat subunit B	ANKRD44	0	0	379132	189566
Q86W74	Ankyrin repeat domain0containing protein 46	ANKRD46	0	547349	0	273674
Q8WVL7	Ankyrin repeat domain0containing protein 49	ANKRD49	0	0	0	0
Q9ULJ7	Ankyrin repeat domain0containing protein 50	ANKRD50	798670	0	0	0
Q8NB46	Serine/threonine0protein phosphatase 6 regulatory ankyrin repeat subunit C	ANKRD52	949289	0	959785	479892
Q9Y2G4	Ankyrin repeat domain0containing protein 6	ANKRD6	0	0	3.96712e+06	1.98356e+06
Q9BZ19	Ankyrin repeat domain0containing protein 60	ANKRD60	545982	2.89262e+06	660780	1.7767e+06
A6NC57	Ankyrin repeat domain0containing protein 62	ANKRD62	0	1.40183e+06	0	700917
C9JTQ0	Ankyrin repeat domain0containing protein 63	ANKRD63	0	0	0	0
E5RJM6	Ankyrin repeat domain0containing protein 65	ANKRD65	0	0	0	0
Q92527	Ankyrin repeat domain0containing protein 7	ANKRD7	0	0	0	3.53663e+06
Q92625	Ankyrin repeat and SAM domain0containing protein 1A	ANKS1A	339169	525855	0	262927
Q7Z6G8	Ankyrin repeat and sterile alpha motif domain0containing protein 1B	ANKS1B	0	0	0	0
Q6ZW76	Ankyrin repeat and SAM domain0containing protein 3	ANKS3	0	955517	0	477759
Q8N8V4	Ankyrin repeat and SAM domain0containing protein 4B	ANKS4B	400544	0	186619	93309.4
Q68DC2	Ankyrin repeat and SAM domain0containing protein 6	ANKS6	0	0	0	0
Q9H8Y5	tRNA endonuclease ANKZF1	ANKZF1	0	1.43108e+06	2.68626e+06	0
Q9NQW6	Anillin	ANLN	438423	346287	3122529	1.73441e+06
Q9NQ90	Anoctamin02	ANO2	0	588172	0	294086
Q9BYT9	Anoctamin03	ANO3	7716875	0	3.71968e+06	1.85984e+06
Q32M45	Anoctamin04	ANO4	0	0	0	0
Q75V66	Anoctamin05	ANO5	0	0	0	0
Q4KMQ2	Anoctamin06	ANO6	709541	0	0	0
Q6IWH7	Anoctamin07	ANO7	4286498	0	1.14394e+06	571968
Q9HCE9	Anoctamin08	ANO8	0	0	0	0
A1A5B4	Anoctamin09	ANO9	1.47696e+06	0	0	0
P23352	Anosmin01	ANOS1	1.55779e+07	1.07051e+06	188175	629341
P15144	Aminopeptidase N	ANPEP	1.00208e+07	1.71134e+07	1.64605e+07	1.6787e+07
Q9H6X2	Anthrax toxin receptor 1	ANTXR1	4.04295e+06	0	1.90477e+06	952384
P58335	Anthrax toxin receptor 2	ANTXR2	0	564800	0	282400
A6NF34	Anthrax toxin receptor0like	ANTXRL	0	392395	0	196198
P04083	Annexin A1	ANXA1	106813	0	0	0
Q9UJ72	Annexin A10	ANXA10	554780	0	0	1.56732e+06
P50995	Annexin A11	ANXA11	0	0	0	0
P27216	Annexin A13	ANXA13	0	0	1.1485e+06	574250
P07355	Annexin A2	ANXA2	7.2642e+06	7.60961e+06	1.30922e+07	1.03509e+07
P12429	Annexin A3	ANXA3	0	0	0	0
P09525	Annexin A4	ANXA4	0	0	351131	175566
P08758	Annexin A5	ANXA5	0	602121	909642	0
P08133	Annexin A6	ANXA6	0	3.43209e+06	0	1.71605e+06
P20073	Annexin A7	ANXA7	0	0	0	0
Q5VT79	Annexin A80like protein 1	ANXA8L1	0	0	1.88552e+06	942758
P28039	Acyloxyacyl hydrolase	AOAH	0	57319876	0	28659938
P19801	Amiloride0sensitive amine oxidase [copper0containing]	AOC1	2.07245e+06	2246581	1.85516e+06	2.05087e+06
Q16853	Membrane primary amine oxidase	AOC3	0	0	0	0
Q8N6M6	Aminopeptidase O	AOPEP	2.00409e+06	294515	0	147257
Q06278	Aldehyde oxidase	AOX1	0	0	623393	311696
Q63HQ0	AP01 complex0associated regulatory protein	AP1AR	0	0	802293	401147
O43747	AP01 complex subunit gamma01	AP1G1	3710457	837063	0	418531
O75843	AP01 complex subunit gamma0like 2	AP1G2	0	0	378395	189198
Q9Y6Q5	AP01 complex subunit mu02	AP1M2	0	0	0	0
P61966	AP01 complex subunit sigma01A	AP1S1	805166	0	0	0
O94973	AP02 complex subunit alpha02	AP2A2	0	0	0	0
P63010	AP02 complex subunit beta	AP2B1	0	0	0	0
Q96CW1	AP02 complex subunit mu	AP2M1	496061	0	0	0
P53680	AP02 complex subunit sigma	AP2S1	0	539076	401720	0
O00203	AP03 complex subunit beta01	AP3B1	314209	594216	294867	444542
Q13367	AP03 complex subunit beta02	AP3B2	0	821570	0	410785
O14617	AP03 complex subunit delta01	AP3D1	0	280617	0	140308
Q9Y2T2	AP03 complex subunit mu01	AP3M1	0	0	221840	110920
P53677	AP03 complex subunit mu02	AP3M2	0	0	2.55843e+06	1.27921e+06
Q92572	AP03 complex subunit sigma01	AP3S1	0	0	0	0
Q9UPM8	AP04 complex subunit epsilon01	AP4E1	2.43802e+06	0	0	0
Q2VPB7	AP05 complex subunit beta01	AP5B1	0	179742	0	89871.1
Q9NUS5	AP05 complex subunit sigma01	AP5S1	0	0	0	0
O14727	Apoptotic protease0activating factor 1	APAF1	0	3.33671e+06	0	1.66835e+06
Q02410	Amyloid0beta A4 precursor protein0binding family A member 1	APBA1	8496277	2.81496e+06	0	1.40748e+06
Q99767	Amyloid0beta A4 precursor protein0binding family A member 2	APBA2	0	0	0	0
O00213	Amyloid beta precursor protein binding family B member 1	APBB1	0	20595770	0	10297885
Q7Z5R6	Amyloid beta A4 precursor protein0binding family B member 10interacting protein	APBB1IP	163914	315047	966134	640591
Q92870	Amyloid beta precursor protein binding family B member 2	APBB2	15032867	923623	0	461811
O95704	Amyloid0beta A4 precursor protein0binding family B member 3	APBB3	142016	0	0	0
P25054	Adenomatous polyposis coli protein	APC	0	0	3.01183e+06	1.50592e+06
O95996	Adenomatous polyposis coli protein 2	APC2	1.98669e+07	23726292	2.06293e+07	2.21778e+07
Q8J025	Protein APCDD1	APCDD1	2.56323e+06	4.75445e+06	0	2.37723e+06
Q8NCL9	Protein APCDD10like	APCDD1L	0	0	222737	111369
P13798	Acylamino0acid0releasing enzyme	APEH	0	0	0	0
P27695	DNA0(apurinic or apyrimidinic site) endonuclease	APEX1	0	0	896477	448238
Q9UBZ4	DNA0(apurinic or apyrimidinic site) endonuclease 2	APEX2	2.2589e+06	312292	286544	299418
Q96BI3	Gamma0secretase subunit APH01A	APH1A	0	0	1.12267e+06	561334
Q8WW43	Gamma0secretase subunit APH01B	APH1B	4.85576e+06	0	1725496	862748
Q9BZZ5	Apoptosis inhibitor 5	API5	0	525843	452343	0
Q96GX9	Methylthioribulose010phosphate dehydratase	APIP	4.73871e+06	24808402	0	12404201
P51693	Amyloid beta precursor like protein 1	APLP1	772071	590837	1.32712e+06	958980
Q06481	Amyloid beta precursor like protein 2	APLP2	0	378510	0	189255
Q9HDC9	Adipocyte plasma membrane0associated protein	APMAP	0	0	4443316	2221658
P02647	Apolipoprotein A0I	APOA1	994959	0	0	0
P06727	Apolipoprotein A0IV	APOA4	1.46773e+06	1289396	0	644698
P04114	Apolipoprotein B0100	APOB	3.22008e+06	2.51684e+06	0	1.25842e+06
P41238	C0>U0editing enzyme APOBEC01	APOBEC1	0	440702	0	220351
Q9UH17	DNA dC0>dU0editing enzyme APOBEC03B	APOBEC3B	1622510	0	0	0
Q8IUX4	DNA dC0>dU0editing enzyme APOBEC03F	APOBEC3F	0	0	18824204	9412102
Q9HC16	DNA dC0>dU0editing enzyme APOBEC03G	APOBEC3G	8.10448e+06	0	0	0
Q8WW27	Putative C0>U0editing enzyme APOBEC04	APOBEC4	0	0	0	0
Q0VD83	Apolipoprotein B receptor	APOBR	1.68352e+06	719753	1.18955e+06	954654
P02656	Apolipoprotein C0III	APOC3	0	0	0	0
P55056	Apolipoprotein C0IV	APOC4	0	454806	0	227403
P05090	Apolipoprotein D	APOD	0	0	0	0
P02649	Apolipoprotein E	APOE	4.3498e+07	0	23454918	11727459
Q13790	Apolipoprotein F	APOF	713312	0	0	0
P02749	Beta020glycoprotein 1	APOH	0	0	0	0
Q9BPW4	Apolipoprotein L4	APOL4	93976.4	0	0	0
Q9BWW9	Apolipoprotein L5	APOL5	0	0	0	0
Q9BWW8	Apolipoprotein L6	APOL6	0	539636	0	269818
Q96LR9	Apolipoprotein L domain0containing protein 1	APOLD1	0	0	685053	342526
P05067	Amyloid0beta precursor protein	APP	380214	0	541841	270920
Q9UKG1	DCC0interacting protein 130alpha	APPL1	1.97899e+07	2.62913e+07	0	1.31456e+07
Q8NEU8	DCC0interacting protein 130beta	APPL2	0	0	0	0
Q8IVJ8	APRG1 tumor suppressor candidate	APRG1	284857	1.48574e+08	41487.5	7.43076e+07
P07741	Adenine phosphoribosyltransferase	APRT	0	0	0	0
Q7Z2E3	Aprataxin	APTX	285268	958238	0	479119
Q8IXF9	Aquaporin012A	AQP12A	0	0	0	0
A6NM10	Aquaporin012B	AQP12B	0	0	0	0
Q13520	Aquaporin06	AQP6	0	143496	0	71748.2
A6NL99	Putative aquaporin070like protein 3	AQP7P3	0	0	0	0
O60306	RNA helicase aquarius	AQR	0	0	0	0
P10275	Androgen receptor	AR	2.30877e+07	2.88902e+06	0	1.44451e+06
P10398	Serine/threonine0protein kinase A0Raf	ARAF	928196	0	6.23901e+06	3.11951e+06
Q96P48	Arf0GAP with Rho0GAP domain, ANK repeat and PH domain0containing protein 1	ARAP1	1.3153e+06	0	1.10029e+06	550145
Q8WZ64	Arf0GAP with Rho0GAP domain, ANK repeat and PH domain0containing protein 2	ARAP2	0	2.84675e+06	2.38377e+06	2615263
Q8WWN8	Arf0GAP with Rho0GAP domain, ANK repeat and PH domain0containing protein 3	ARAP3	0	747925	333195	540560
Q7LC44	Activity0regulated cytoskeleton0associated protein	ARC	6870279	0	0	0
P48444	Coatomer subunit delta	ARCN1	3.34714e+07	20879766	603768	1.07418e+07
O15033	Apoptosis0resistant E3 ubiquitin protein ligase 1	AREL1	0	0	10829223	5.41461e+06
P61204	ADP0ribosylation factor 3	ARF3	0	848607	0	424303
Q8N6H7	ADP0ribosylation factor GTPase0activating protein 2	ARFGAP2	1.6351e+06	251292	562586	406939
Q9NP61	ADP0ribosylation factor GTPase0activating protein 3	ARFGAP3	0	186786	1.91062e+06	0
Q9Y6D6	Brefeldin A0inhibited guanine nucleotide0exchange protein 1	ARFGEF1	1.34052e+06	5.88266e+06	0	2.94133e+06
Q9Y6D5	Brefeldin A0inhibited guanine nucleotide0exchange protein 2	ARFGEF2	791147	482490	3.37263e+06	1.92756e+06
Q5TH69	Brefeldin A0inhibited guanine nucleotide0exchange protein 3	ARFGEF3	1136869	1.03224e+06	370594	701416
P53367	Arfaptin01	ARFIP1	0	1.28338e+06	0	641689
P53365	Arfaptin02	ARFIP2	4.26652e+06	0	5.9128e+06	2.9564e+06
Q13795	ADP0ribosylation factor0related protein 1	ARFRP1	0	0	0	0
P05089	Arginase01	ARG1	0	0	187602	93800.8
P78540	Arginase02, mitochondrial	ARG2	0	490777	0	245389
A6NJG6	Arginine0fifty homeobox	ARGFX	370981	1662777	308918	985847
Q9NWB6	Arginine and glutamate0rich protein 1	ARGLU1	3.57622e+06	0	194022	97011
Q07960	Rho GTPase0activating protein 1	ARHGAP1	0	0	0	412713
A1A4S6	Rho GTPase0activating protein 10	ARHGAP10	0	4498636	3.61223e+06	4.05543e+06
Q6P4F7	Rho GTPase0activating protein 11A	ARHGAP11A	2.18362e+06	0	0	0
Q8IWW6	Rho GTPase0activating protein 12	ARHGAP12	0	799748	0	399874
Q53QZ3	Rho GTPase0activating protein 15	ARHGAP15	0	0	0	0
Q8N392	Rho GTPase0activating protein 18	ARHGAP18	5.98032e+06	2.18555e+06	4252637	3.21909e+06
Q14CB8	Rho GTPase0activating protein 19	ARHGAP19	0	0	11022721	5.51136e+06
Q9P2F6	Rho GTPase0activating protein 20	ARHGAP20	408044	0	209123	104562
Q5T5U3	Rho GTPase0activating protein 21	ARHGAP21	539827	9.55002e+06	1.67182e+06	5.61092e+06
Q7Z5H3	Rho GTPase0activating protein 22	ARHGAP22	0	0	0	0
Q9P227	Rho GTPase0activating protein 23	ARHGAP23	3.83227e+06	4.01799e+06	1.5101e+06	2.76404e+06
Q8N264	Rho GTPase0activating protein 24	ARHGAP24	0	0	0	0
P42331	Rho GTPase0activating protein 25	ARHGAP25	1.55436e+07	2.4138e+06	0	1.2069e+06
Q9UNA1	Rho GTPase0activating protein 26	ARHGAP26	4.85576e+06	0	0	0
Q52LW3	Rho GTPase0activating protein 29	ARHGAP29	2.5915e+06	0	448543	224272
Q7Z6I6	Rho GTPase0activating protein 30	ARHGAP30	0	0	0	0
Q2M1Z3	Rho GTPase0activating protein 31	ARHGAP31	4.47013e+06	0	337751	168876
A7KAX9	Rho GTPase0activating protein 32	ARHGAP32	1.53004e+06	0	7.4834e+06	3.7417e+06
O14559	Rho GTPase0activating protein 33	ARHGAP33	0	434879	811606	623242
Q9NRY4	Rho GTPase0activating protein 35	ARHGAP35	0	2.04682e+06	0	1.02341e+06
Q6ZRI8	Rho GTPase0activating protein 36	ARHGAP36	0	0	34448596	17224298
Q9C0H5	Rho GTPase0activating protein 39	ARHGAP39	705320	2.12327e+06	5.2688e+06	3.69603e+06
P98171	Rho GTPase0activating protein 4	ARHGAP4	0	0	2.64926e+06	1.32463e+06
Q5TG30	Rho GTPase0activating protein 40	ARHGAP40	0	0	0	0
A6NI28	Rho GTPase0activating protein 42	ARHGAP42	0	0	0	0
Q17R89	Rho GTPase0activating protein 44	ARHGAP44	0	0	507045	253523
Q92619	Rho GTPase0activating protein 45	ARHGAP45	0	0	5113476	2556738
Q13017	Rho GTPase0activating protein 5	ARHGAP5	0	0	0	0
O43182	Rho GTPase0activating protein 6	ARHGAP6	445844	360955	0	180478
Q9BRR9	Rho GTPase0activating protein 9	ARHGAP9	0	0	0	0
P52566	Rho GDP0dissociation inhibitor 2	ARHGDIB	0	0	0	0
Q99819	Rho GDP0dissociation inhibitor 3	ARHGDIG	0	0	0	0
Q92888	Rho guanine nucleotide exchange factor 1	ARHGEF1	5.82431e+06	3.81627e+06	1.39189e+06	2.60408e+06
O15013	Rho guanine nucleotide exchange factor 10	ARHGEF10	1.63383e+07	6.40726e+06	345720	3.37649e+06
Q9HCE6	Rho guanine nucleotide exchange factor 100like protein	ARHGEF10L	0	0	0	0
O15085	Rho guanine nucleotide exchange factor 11	ARHGEF11	0	0	0	0
Q9NZN5	Rho guanine nucleotide exchange factor 12	ARHGEF12	4.04831e+06	1.53473e+06	537593	1.03616e+06
O94989	Rho guanine nucleotide exchange factor 15	ARHGEF15	0	0	0	0
Q5VV41	Rho guanine nucleotide exchange factor 16	ARHGEF16	0	0	608932	304466
Q96PE2	Rho guanine nucleotide exchange factor 17	ARHGEF17	0	2.66835e+06	5367233	0
Q6ZSZ5	Rho guanine nucleotide exchange factor 18	ARHGEF18	360077	220121	0	110061
Q8IW93	Rho guanine nucleotide exchange factor 19	ARHGEF19	2.43533e+06	0	0	0
Q92974	Rho guanine nucleotide exchange factor 2	ARHGEF2	0	0	0	0
Q86VW2	Rho guanine nucleotide exchange factor 25	ARHGEF25	2770994	337348	0	168674
Q96DR7	Rho guanine nucleotide exchange factor 26	ARHGEF26	3147020	0	0	0
Q8N1W1	Rho guanine nucleotide exchange factor 28	ARHGEF28	2107738	1.6319e+06	246474	939187
Q9NR81	Rho guanine nucleotide exchange factor 3	ARHGEF3	0	0	1.86932e+06	934659
A8MVX0	Rho guanine nucleotide exchange factor 33	ARHGEF33	4338199	687239	1272959	980099
A5YM69	Rho guanine nucleotide exchange factor 35	ARHGEF35	0	417051	0	208525
A1IGU5	Rho guanine nucleotide exchange factor 37	ARHGEF37	0	0	0	0
Q9NXL2	Rho guanine nucleotide exchange factor 38	ARHGEF38	903070	0	0	0
Q8N4T4	Rho guanine nucleotide exchange factor 39	ARHGEF39	0	0	0	0
Q9NR80	Rho guanine nucleotide exchange factor 4	ARHGEF4	471698	0	0	0
Q8TER5	Rho guanine nucleotide exchange factor 40	ARHGEF40	490360	1.45415e+06	8.0085e+06	4.73133e+06
Q12774	Rho guanine nucleotide exchange factor 5	ARHGEF5	130530	807993	2.20278e+07	1.14179e+07
Q14155	Rho guanine nucleotide exchange factor 7	ARHGEF7	0	0	0	0
O43307	Rho guanine nucleotide exchange factor 9	ARHGEF9	0	0	0	0
O14497	AT0rich interactive domain0containing protein 1A	ARID1A	1.83075e+06	656077	2.45353e+06	1.5548e+06
Q8NFD5	AT0rich interactive domain0containing protein 1B	ARID1B	3.29245e+06	635347	2.47519e+06	1.55527e+06
Q68CP9	AT0rich interactive domain0containing protein 2	ARID2	0	0	143444952	71722476
Q99856	AT0rich interactive domain0containing protein 3A	ARID3A	0	4089716	1779463	0
Q8IVW6	AT0rich interactive domain0containing protein 3B	ARID3B	0	0	450648	225324
A6NKF2	AT0rich interactive domain0containing protein 3C	ARID3C	854746	983074	0	491537
P29374	AT0rich interactive domain0containing protein 4A	ARID4A	972826	955159	0	477580
Q4LE39	AT0rich interactive domain0containing protein 4B	ARID4B	0	0	25777320	12888660
Q03989	AT0rich interactive domain0containing protein 5A	ARID5A	1.91716e+06	0	0	1.22502e+06
Q14865	AT0rich interactive domain0containing protein 5B	ARID5B	971995	0	458059	229030
Q9Y4X5	E3 ubiquitin0protein ligase ARIH1	ARIH1	938166	0	0	0
O95376	E3 ubiquitin0protein ligase ARIH2	ARIH2	0	0	0	0
Q8N7S6	Uncharacterized protein ARIH2OS	ARIH2OS	0	554765	0	277383
Q6ZSG1	E3 ubiquitin0protein ligase ARK2C	ARK2C	991671	0	3.38695e+06	1.69348e+06
Q96B23	Protein ARK2N	ARK2N	0	0	39437264	19718632
P40616	ADP0ribosylation factor0like protein 1	ARL1	547704	0	0	0
Q5H913	ADP0ribosylation factor0like protein 13A	ARL13A	16177675	0	1.99178e+06	995891
Q3SXY8	ADP0ribosylation factor0like protein 13B	ARL13B	0	16730813	0	8.36541e+06
Q8N8R7	ARL14 effector protein	ARL14EP	1.06577e+06	0	0	0
Q9NXU5	ADP0ribosylation factor0like protein 15	ARL15	0	2124704	0	1062352
P36404	ADP0ribosylation factor0like protein 2	ARL2	0	0	0	0
P36405	ADP0ribosylation factor0like protein 3	ARL3	0	0	0	0
P40617	ADP0ribosylation factor0like protein 4A	ARL4A	0	0	0	0
Q9Y689	ADP0ribosylation factor0like protein 5A	ARL5A	0	0	0	0
Q66PJ3	ADP0ribosylation factor0like protein 60interacting protein 4	ARL6IP4	1.32176e+06	1.15768e+06	533630	845654
O75915	PRA1 family protein 3	ARL6IP5	0	0	0	0
Q6T311	ADP0ribosylation factor0like protein 9	ARL9	0	0	0	0
Q9NVT9	Armadillo repeat0containing protein 1	ARMC1	0	1.56506e+06	0	782531
Q8N2F6	Armadillo repeat0containing protein 10	ARMC10	0	0	0	0
Q8NEN0	Armadillo repeat0containing protein 2	ARMC2	228346496	0	1.53261e+06	766306
Q5W041	Armadillo repeat0containing protein 3	ARMC3	0	0	2.93518e+06	1.46759e+06
Q96C12	Armadillo repeat0containing protein 5	ARMC5	1.03211e+06	0	501863	250932
Q6NXE6	Armadillo repeat0containing protein 6	ARMC6	352423	650299	787004	718651
Q8IUR7	Armadillo repeat0containing protein 8	ARMC8	0	0	0	0
Q7Z3E5	LisH domain0containing protein ARMC9	ARMC9	0	337793	0	168897
Q7L311	Armadillo repeat0containing X0linked protein 2	ARMCX2	0	0	747121	373561
Q9UH62	Armadillo repeat0containing X0linked protein 3	ARMCX3	0	0	0	0
Q5H9R4	Armadillo repeat0containing X0linked protein 4	ARMCX4	0	2.56009e+06	5.51646e+06	4.03827e+06
Q6P1M9	Armadillo repeat0containing X0linked protein 5	ARMCX5	2.27791e+06	1.82546e+06	1.71701e+06	1.77123e+06
Q6PIY5	Armadillo0like helical domain containing protein 1	ARMH1	0	0	0	0
H3BNL8	Armadillo0like helical domain0containing protein 2	ARMH2	0	0	0	0
Q5T2E6	Armadillo0like helical domain0containing protein 3	ARMH3	1.74786e+06	0	0	0
Q86TY3	Armadillo0like helical domain0containing protein 4	ARMH4	0	0	0	0
P27540	Aryl hydrocarbon receptor nuclear translocator	ARNT	1.0146e+06	0	2.17359e+06	1.08679e+06
Q9HBZ2	Aryl hydrocarbon receptor nuclear translocator 2	ARNT2	0	0	0	0
Q92747	Actin0related protein 2/3 complex subunit 1A	ARPC1A	3.55574e+06	364822	2.91875e+06	1.64179e+06
O15143	Actin0related protein 2/3 complex subunit 1B	ARPC1B	4.90295e+06	2.48438e+06	2.25722e+06	2.3708e+06
O15144	Actin0related protein 2/3 complex subunit 2	ARPC2	2.01736e+07	1.38136e+07	1.09776e+07	1.23956e+07
O15145	Actin0related protein 2/3 complex subunit 3	ARPC3	1.55625e+07	3.83683e+06	7.5231e+06	5.67997e+06
P59998	Actin0related protein 2/3 complex subunit 4	ARPC4	4.19095e+06	4.70333e+06	2.76961e+06	3.73647e+06
O15511	Actin0related protein 2/3 complex subunit 5	ARPC5	2.19055e+06	1.24234e+06	0	621168
Q9BPX5	Actin0related protein 2/3 complex subunit 50like protein	ARPC5L	1593029	864784	727897	796341
Q7Z6K5	Arpin	ARPIN	701928	0	0	0
Q9UBL0	cAMP0regulated phosphoprotein 21	ARPP21	298688	0	0	0
P36575	Arrestin0C	ARR3	0	0	1.40213e+06	701066
P49407	Beta0arrestin01	ARRB1	0	890024	0	445012
Q8N5I2	Arrestin domain0containing protein 1	ARRDC1	0	0	0	0
Q8TBH0	Arrestin domain0containing protein 2	ARRDC2	0	335256	0	167628
Q96B67	Arrestin domain0containing protein 3	ARRDC3	0	0	0	0
A6NEK1	Arrestin domain0containing protein 5	ARRDC5	0	0	0	0
P15289	Arylsulfatase A	ARSA	29421258	0	52606061	2.6303e+07
P15848	Arylsulfatase B	ARSB	0	420069	0	210035
P54793	Arylsulfatase F	ARSF	0	0	1.70414e+06	852071
Q96EG1	Arylsulfatase G	ARSG	8.22319e+08	0	0	0
Q5FYA8	Arylsulfatase H	ARSH	9480442	624410	660343	642376
Q5FYB1	Arylsulfatase I	ARSI	749122	0	0	0
Q5FYB0	Arylsulfatase J	ARSJ	870069	0	3.07675e+06	1.53838e+06
Q6UWY0	Arylsulfatase K	ARSK	0	6275782	0	3137891
Q13508	Ecto0ADP0ribosyltransferase 3	ART3	0	2.80996e+06	0	1.40498e+06
Q93070	Ecto0ADP0ribosyltransferase 4	ART4	386933	0	0	0
Q5T4W7	Artemin	ARTN	675430	2.19519e+06	303159	1.24918e+06
Q9H2C2	Protein ARV1	ARV1	2927369	0	0	0
O00192	Splicing regulator ARVCF	ARVCF	0	152919	877136	515028
Q9HBK9	Arsenite methyltransferase	AS3MT	0	0	0	0
Q9NR71	Neutral ceramidase	ASAH2	480664	228771	197983	213377
Q9ULH1	Arf0GAP with SH3 domain, ANK repeat and PH domain0containing protein 1	ASAP1	335874	185888	0	92944.2
O43150	Arf0GAP with SH3 domain, ANK repeat and PH domain0containing protein 2	ASAP2	0	0	1.26374e+06	631868
Q8TDY4	Arf0GAP with SH3 domain, ANK repeat and PH domain0containing protein 3	ASAP3	0	0	488050	244025
Q9Y576	Ankyrin repeat and SOCS box protein 1	ASB1	800014	0	0	0
Q8WXK3	Ankyrin repeat and SOCS box protein 13	ASB13	0	0	0	0
A6NK59	Ankyrin repeat and SOCS box protein 14	ASB14	480703	0	0	0
Q8WXK1	Ankyrin repeat and SOCS box protein 15	ASB15	0	337691	1.34345e+07	6.88611e+06
Q96NS5	Ankyrin repeat and SOCS box protein 16	ASB16	754474	0	0	0
Q495Z4	Putative uncharacterized protein ASB160AS1	ASB160AS1	0	0	0	814023
Q8WXJ9	Ankyrin repeat and SOCS box protein 17	ASB17	0	0	216895	108447
Q96Q27	Ankyrin repeat and SOCS box protein 2	ASB2	0	0	0	0
Q9Y575	Ankyrin repeat and SOCS box protein 3	ASB3	330172	0	0	0
Q9Y574	Ankyrin repeat and SOCS box protein 4	ASB4	0	0	0	0
Q9NWX5	Ankyrin repeat and SOCS box protein 6	ASB6	0	731892	0	365946
Q9H672	Ankyrin repeat and SOCS box protein 7	ASB7	1.80384e+06	0	0	0
Q9H765	Ankyrin repeat and SOCS box protein 8	ASB8	0	0	0	0
Q96DX5	Ankyrin repeat and SOCS box protein 9	ASB9	0	0	0	0
Q8N9N2	Activating signal cointegrator 1 complex subunit 1	ASCC1	0	0	0	0
Q9H1I8	Activating signal cointegrator 1 complex subunit 2	ASCC2	0	365010	0	182505
Q8N3C0	Activating signal cointegrator 1 complex subunit 3	ASCC3	1.53768e+07	1.90145e+06	1.80003e+06	1.85074e+06
Q99929	Achaete0scute homolog 2	ASCL2	526113	3215364	0	1607682
Q9NQ33	Achaete0scute homolog 3	ASCL3	0	0	1.00788e+06	503942
Q6XD76	Achaete0scute homolog 4	ASCL4	0	0	0	0
P07306	Asialoglycoprotein receptor 1	ASGR1	0	0	0	0
Q9NR48	Histone0lysine N0methyltransferase ASH1L	ASH1L	1.22939e+08	255437	1.26166e+08	6.32106e+07
Q9UBL3	Set1/Ash2 histone methyltransferase complex subunit ASH2	ASH2L	274869	0	0	0
P78348	Acid0sensing ion channel 1	ASIC1	0	0	0	0
Q96FT7	Acid0sensing ion channel 4	ASIC4	6931767	0	7.85843e+06	3.92922e+06
P04424	Argininosuccinate lyase	ASL	319290	1.42962e+06	0	714812
P46597	Acetylserotonin O0methyltransferase	ASMT	0	0	0	0
O95671	Probable bifunctional dTTP/UTP pyrophosphatase/methyltransferase protein	ASMTL	1.55041e+06	0	0	0
P08243	Asparagine synthetase [glutamine0hydrolyzing]	ASNS	0	3.49278e+06	1.59304e+06	2542911
Q9NWL6	Asparagine synthetase domain0containing protein 1	ASNSD1	0	0	112661	56330.5
P45381	Aspartoacylase	ASPA	0	0	0	0
A6ND91	Aspartate dehydrogenase domain0containing protein	ASPDH	0	0	234273	117137
Q86U10	60 kDa lysophospholipase	ASPG	0	0	6.25543e+06	3.12771e+06
Q12797	Aspartyl/asparaginyl beta0hydroxylase	ASPH	0	0	770952	385476
Q5U4P2	Aspartate beta0hydroxylase domain0containing protein 1	ASPHD1	0	0	1.86673e+06	933364
Q6ICH7	Aspartate beta0hydroxylase domain0containing protein 2	ASPHD2	0	685657	0	342829
Q8IZT6	Abnormal spindle0like microcephaly0associated protein	ASPM	1.47839e+06	731483	2.24142e+06	1.48645e+06
Q9BXN1	Asporin	ASPN	0	0	0	0
Q9BZE9	Tether containing UBX domain for GLUT4	ASPSCR1	1.80479e+06	0	1.93529e+06	967645
Q7L266	Isoaspartyl peptidase/L0asparaginase	ASRGL1	0	194702	906732	550717
P00966	Argininosuccinate synthase	ASS1	0	0	86362848	43181424
Q2TB18	Protein asteroid homolog 1	ASTE1	0	0	0	0
O14525	Astrotactin01	ASTN1	537115	293896	2.2251e+06	1.2595e+06
O75129	Astrotactin02	ASTN2	3304079	0	0	0
Q8IXJ9	Polycomb group protein ASXL1	ASXL1	0	0	1.38571e+08	6.92853e+07
Q76L83	Putative Polycomb group protein ASXL2	ASXL2	2.03727e+06	0	687277	343638
Q9C0F0	Putative Polycomb group protein ASXL3	ASXL3	1.28862e+07	7.31721e+06	3.20702e+07	1.96937e+07
Q8WWH4	Ankyrin repeat, SAM and basic leucine zipper domain0containing protein 1	ASZ1	0	0	182803	91401.6
Q6PL18	ATPase family AAA domain0containing protein 2	ATAD2	7347277	0	0	0
Q9ULI0	ATPase family AAA domain0containing protein 2B	ATAD2B	0	0	304597024	152298512
Q9NVI7	ATPase family AAA domain0containing protein 3A	ATAD3A	350092	712745	0	356372
Q5T9A4	ATPase family AAA domain0containing protein 3B	ATAD3B	2.68261e+06	0	357589	178794
Q96QE3	ATPase family AAA domain0containing protein 5	ATAD5	5.82032e+06	0	769410	384705
Q5SQI0	Alpha0tubulin N0acetyltransferase 1	ATAT1	22874086	0	0	0
Q86WG3	Caytaxin	ATCAY	0	0	8919038	4459519
O95260	Arginyl0tRNA00protein transferase 1	ATE1	1.07486e+06	0	0	0
P15336	Cyclic AMP0dependent transcription factor ATF02	ATF2	798739	0	1.28417e+07	6.42084e+06
P18848	Cyclic AMP0dependent transcription factor ATF04	ATF4	1.82358e+07	0	0	0
P18850	Cyclic AMP0dependent transcription factor ATF06 alpha	ATF6	0	248259	0	124129
Q99941	Cyclic AMP0dependent transcription factor ATF06 beta	ATF6B	2.62192e+06	1.98785e+06	984781	1.48632e+06
P17544	Cyclic AMP0dependent transcription factor ATF07	ATF7	0	0	0	0
Q6VMQ6	Activating transcription factor 70interacting protein 1	ATF7IP	878769	2.08285e+06	0	1.04143e+06
Q5U623	Activating transcription factor 70interacting protein 2	ATF7IP2	0	394502	0	197251
Q9H0Y0	Ubiquitin0like0conjugating enzyme ATG10	ATG10	3.87765e+06	0	0	0
Q9BSB4	Autophagy0related protein 101	ATG101	3.53667e+06	6.34816e+06	4644292	5.49622e+06
Q6ZNE5	Beclin 10associated autophagy0related key regulator	ATG14	0	0	0	0
Q676U5	Autophagy0related protein 1601	ATG16L1	0	0	0	0
Q8NAA4	Protein Atg16l2	ATG16L2	0	4.08523e+06	7.63262e+06	0
Q2TAZ0	Autophagy0related protein 2 homolog A	ATG2A	805985	3.71914e+06	6.4386e+06	5.07887e+06
Q96BY7	Autophagy0related protein 2 homolog B	ATG2B	0	729407	654720	692063
Q8WYN0	Cysteine protease ATG4A	ATG4A	0	0	0	0
Q96DT6	Cysteine protease ATG4C	ATG4C	382859	0	0	0
Q86TL0	Cysteine protease ATG4D	ATG4D	0	0	0	0
Q9H1Y0	Autophagy protein 5	ATG5	0	9.4246e+06	0	4.7123e+06
O95352	Ubiquitin0like modifier0activating enzyme ATG7	ATG7	253451	0	0	0
Q7Z3C6	Autophagy0related protein 9A	ATG9A	0	988687	0	494344
Q674R7	Autophagy0related protein 9B	ATG9B	514142	0	0	0
P31939	Bifunctional purine biosynthesis protein ATIC	ATIC	0	0	0	0
Q8WXF7	Atlastin01	ATL1	0	3.23725e+06	0	1.61863e+06
Q8NHH9	Atlastin02	ATL2	0	0	0	0
Q13315	Serine0protein kinase ATM	ATM	7.33388e+06	2.28517e+06	3.90559e+06	3.09538e+06
O43313	ATM interactor	ATMIN	1.71216e+06	752016	0	376008
P54259	Atrophin01	ATN1	820238	179742	4.6245e+06	2.40212e+06
Q8N100	Transcription factor ATOH7	ATOH7	275023	0	724776	362388
Q32MH5	Atos homolog protein A	ATOSA	0	2.7571e+06	0	1.37855e+06
O60312	Phospholipid0transporting ATPase VA	ATP10A	0	0	0	0
O94823	Phospholipid0transporting ATPase VB	ATP10B	0	0	0	0
Q9P241	Phospholipid0transporting ATPase VD	ATP10D	0	0	0	0
P98196	Phospholipid0transporting ATPase IH	ATP11A	0	503876	834517	669197
Q6ZP68	Putative protein ATP11AUN	ATP11AUN	0	0	484878	242439
Q9Y2G3	Phospholipid0transporting ATPase IF	ATP11B	0	80419.6	0	40209.8
Q8NB49	Phospholipid0transporting ATPase IG	ATP11C	0	0	0	0
P54707	Potassium0transporting ATPase alpha chain 2	ATP12A	0	403315	0	201657
Q9HD20	Endoplasmic reticulum transmembrane helix translocase	ATP13A1	724672	361153	485721	423437
Q9NQ11	Polyamine0transporting ATPase 13A2	ATP13A2	0	417445	0	208723
Q9H7F0	Polyamine0transporting ATPase 13A3	ATP13A3	0	0	0	0
Q4VNC1	Probable cation0transporting ATPase 13A4	ATP13A4	7.40259e+06	0	0	0
Q4VNC0	Probable cation0transporting ATPase 13A5	ATP13A5	2.86323e+08	0	0	0
P05023	Sodium/potassium0transporting ATPase subunit alpha01	ATP1A1	0	0	25779849	1.28899e+07
Q5TC04	Putative uncharacterized protein ATP1A10AS1	ATP1A10AS1	0	1.37867e+06	0	689336
P50993	Sodium/potassium0transporting ATPase subunit alpha02	ATP1A2	735090	0	0	0
P13637	Sodium/potassium0transporting ATPase subunit alpha03	ATP1A3	0	0	0	0
Q13733	Sodium/potassium0transporting ATPase subunit alpha04	ATP1A4	3300445	1.5882e+06	0	794101
P14415	Sodium/potassium0transporting ATPase subunit beta02	ATP1B2	0	0	23473356	11736678
P54709	Sodium/potassium0transporting ATPase subunit beta03	ATP1B3	878258	0	0	0
Q9UN42	Protein ATP1B4	ATP1B4	0	0	0	0
Q9Y6H3	Mitochondrial inner membrane protease ATP23 homolog	ATP23	0	0	0	0
O14983	Sarcoplasmic/endoplasmic reticulum calcium ATPase 1	ATP2A1	1.11526e+06	7.28463e+07	60722132	6.67842e+07
Q93084	Sarcoplasmic/endoplasmic reticulum calcium ATPase 3	ATP2A3	1.63616e+06	0	0	0
P20020	Plasma membrane calcium0transporting ATPase 1	ATP2B1	4615197	1.65719e+06	0	828594
Q01814	Plasma membrane calcium0transporting ATPase 2	ATP2B2	651611	0	705545	352773
Q16720	Plasma membrane calcium0transporting ATPase 3	ATP2B3	0	0	2.16488e+06	1.08244e+06
P23634	Plasma membrane calcium0transporting ATPase 4	ATP2B4	1.46685e+06	458124	2249654	1.35389e+06
P98194	Calcium0transporting ATPase type 2C member 1	ATP2C1	527329	6.63543e+06	1.53378e+06	4.08461e+06
O75185	Calcium0transporting ATPase type 2C member 2	ATP2C2	841530	0	0	0
P20648	Potassium0transporting ATPase alpha chain 1	ATP4A	568232	0	0	0
P51164	Potassium0transporting ATPase subunit beta	ATP4B	0	0	0	0
P25705	ATP synthase subunit alpha, mitochondrial	ATP5F1A	399695	921251	3.23506e+06	2.07816e+06
P06576	ATP synthase subunit beta, mitochondrial	ATP5F1B	2.57612e+06	1.25325e+06	1.61488e+06	1.43406e+06
P36542	ATP synthase subunit gamma, mitochondrial	ATP5F1C	0	0	2.211e+06	1.1055e+06
Q5VTU8	ATP synthase subunit epsilon0like protein, mitochondrial	ATP5F1EP2	90353736	47024059	10430904	2.87275e+07
Q9UII2	ATPase inhibitor, mitochondrial	ATP5IF1	0	0	0	0
Q06055	ATP synthase F(0) complex subunit C2, mitochondrial	ATP5MC2	0	0	0	0
P56385	ATP synthase subunit e, mitochondrial	ATP5ME	30964932	22211194	0	11105597
P56134	ATP synthase subunit f, mitochondrial	ATP5MF	0	99127.7	0	49563.8
Q15904	V0type proton ATPase subunit S1	ATP6AP1	1.98405e+06	588577	0	294289
O75787	Renin receptor	ATP6AP2	1.39803e+06	0	919565	459783
Q93050	V0type proton ATPase 116 kDa subunit a 1	ATP6V0A1	638788	877079	0	438539
Q9Y487	V0type proton ATPase 116 kDa subunit a 2	ATP6V0A2	0	0	0	0
Q9HBG4	V0type proton ATPase 116 kDa subunit a 4	ATP6V0A4	0	0	4.01537e+06	2.00769e+06
P38606	V0type proton ATPase catalytic subunit A	ATP6V1A	0	0	702611	351305
P21281	V0type proton ATPase subunit B, brain isoform	ATP6V1B2	240396	0	0	0
P21283	V0type proton ATPase subunit C 1	ATP6V1C1	0	0	0	0
Q8NEY4	V0type proton ATPase subunit C 2	ATP6V1C2	0	0	0	0
P36543	V0type proton ATPase subunit E 1	ATP6V1E1	0	0	0	0
Q96A05	V0type proton ATPase subunit E 2	ATP6V1E2	431813	0	1.37862e+06	689309
O75348	V0type proton ATPase subunit G 1	ATP6V1G1	0	0	0	0
Q96LB4	V0type proton ATPase subunit G 3	ATP6V1G3	0	0	0	0
Q9UI12	V0type proton ATPase subunit H	ATP6V1H	0	0	0	0
Q04656	Copper0transporting ATPase 1	ATP7A	3080541	166854	549906	358380
P35670	Copper0transporting ATPase 2	ATP7B	0	0	7.85124e+06	3.92562e+06
Q9Y2Q0	Phospholipid0transporting ATPase IA	ATP8A1	488110	0	0	0
Q9NTI2	Phospholipid0transporting ATPase IB	ATP8A2	0	2.23187e+06	866888	0
O43520	Phospholipid0transporting ATPase IC	ATP8B1	0	2185043	1.65667e+06	0
P98198	Phospholipid0transporting ATPase ID	ATP8B2	0	0	0	0
O60423	Phospholipid0transporting ATPase IK	ATP8B3	1.19738e+06	3.48545e+06	0	1.74272e+06
Q8TF62	Probable phospholipid0transporting ATPase IM	ATP8B4	306970	348234	4.34287e+06	2.34555e+06
O75110	Probable phospholipid0transporting ATPase IIA	ATP9A	474543	246531	0	123266
O43861	Probable phospholipid0transporting ATPase IIB	ATP9B	0	795032	591226	693129
Q6P4H8	ATP synthase subunit C lysine N0methyltransferase	ATPSCKMT	0	0	0	0
Q13535	Serine/threonine0protein kinase ATR	ATR	138812	550898	0	275449
Q8WXE1	ATR0interacting protein	ATRIP	0	2.03916e+06	285536	1.16235e+06
O75882	Attractin	ATRN	0	0	0	0
Q5VV63	Attractin0like protein 1	ATRNL1	221113	523251	1.38745e+06	955350
P46100	Transcriptional regulator ATRX	ATRX	0	709293	1.26625e+06	987772
P54253	Ataxin01	ATXN1	0	0	0	0
Q9UBB4	Ataxin010	ATXN10	0	0	0	0
P0C7T5	Ataxin010like	ATXN1L	417573	0	0	0
Q99700	Ataxin02	ATXN2	0	575900	212549	0
Q8WWM7	Ataxin020like protein	ATXN2L	2.58938e+07	3.19907e+07	3.07588e+07	3.13747e+07
P54252	Ataxin03	ATXN3	0	0	0	0
O15265	Ataxin07	ATXN7	917624	0	551094	275547
Q9ULK2	Ataxin070like protein 1	ATXN7L1	2.97323e+06	259209	0	129605
Q5T6C5	Ataxin070like protein 2	ATXN7L2	0	752210	993187	0
Q14CW9	Ataxin070like protein 3	ATXN7L3	5.26313e+06	5.62662e+06	0	2.81331e+06
Q9H7T9	Aurora kinase A0 and ninein0interacting protein	AUNIP	0	0	521100	260550
O14965	Aurora kinase A	AURKA	0	597281	0	298640
Q9NWT8	Small ribosomal subunit protein mS38	AURKAIP1	0	885027	0	442514
Q9UQB9	Aurora kinase C	AURKC	548899	1.68828e+06	5745463	3.71687e+06
Q8WXX7	Autism susceptibility gene 2 protein	AUTS2	2.54984e+06	0	0	0
O75366	Advillin	AVIL	0	646702	3.02641e+06	1.83656e+06
Q8NBF6	Late secretory pathway protein AVL9 homolog	AVL9	0	1088819	0	544410
P01185	Vasopressin0neurophysin 20copeptin	AVP	127529	0	0	0
Q5T686	Arginine vasopressin0induced protein 1	AVPI1	0	0	0	0
P37288	Vasopressin V1a receptor	AVPR1A	0	0	0	0
P47901	Vasopressin V1b receptor	AVPR1B	0	0	0	0
P30518	Vasopressin V2 receptor	AVPR2	0	0	0	0
Q58HT5	Acyl0CoA wax alcohol acyltransferase 1	AWAT1	507252	0	0	0
Q5T1B0	Axonemal dynein light chain domain0containing protein 1	AXDND1	0	2.44457e+06	0	1.22229e+06
O15169	Axin01	AXIN1	0	0	0	0
Q9Y2T1	Axin02	AXIN2	3.97213e+06	666798	0	333399
P30530	Tyrosine0protein kinase receptor UFO	AXL	0	0	562163	281081
P25311	Zinc0alpha020glycoprotein	AZGP1	582736	12386900	627799	6.50735e+06
Q9H6S1	50azacytidine0induced protein 2	AZI2	4519539	2.14975e+06	0	1.07487e+06
O14977	Antizyme inhibitor 1	AZIN1	0	0	0	0
Q96A70	Antizyme inhibitor 2	AZIN2	0	0	0	0
O75752	UDP0GalNAc:beta01,30N0acetylgalactosaminyltransferase 1	B3GALNT1	0	0	435110	217555
O96024	Beta01,30galactosyltransferase 4	B3GALT4	0	0	0	0
Q9Y2C3	Beta01,30galactosyltransferase 5	B3GALT5	0	812717	572769	0
Q96L58	Beta01,30galactosyltransferase 6	B3GALT6	404285	0	7290786	3645393
Q9NPZ5	Galactosylgalactosylxylosylprotein 30beta0glucuronosyltransferase 2	B3GAT2	0	0	443270	221635
O94766	Galactosylgalactosylxylosylprotein 30beta0glucuronosyltransferase 3	B3GAT3	0	8464156	0	4232078
Q9NY97	N0acetyllactosaminide beta01,30N0acetylglucosaminyltransferase 2	B3GNT2	0	270200	0	135100
Q9C0J1	N0acetyllactosaminide beta01,30N0acetylglucosaminyltransferase 4	B3GNT4	0	122141	0	61070.3
Q6ZMB0	Acetylgalactosaminyl0O0glycosyl0glycoprotein beta01,30N0acetylglucosaminyltransferase	B3GNT6	0	473351	0	236676
Q8NFL0	UDP0GlcNAc:betaGal beta01,30N0acetylglucosaminyltransferase 7	B3GNT7	0	0	0	0
Q8NHY0	Beta01,4 N0acetylgalactosaminyltransferase 2	B4GALNT2	0	0	2553304	1276652
Q6L9W6	Beta01,40N0acetylgalactosaminyltransferase 3	B4GALNT3	2.27078e+06	4.14225e+06	1.80417e+06	2973212
Q76KP1	N0acetyl0beta0glucosaminyl0glycoprotein 40beta0N0acetylgalactosaminyltransferase 1	B4GALNT4	0	473653	2.69389e+06	0
O60909	Beta01,40galactosyltransferase 2	B4GALT2	1.80579e+06	1.31045e+06	1.6788e+06	1.49463e+06
O60512	Beta01,40galactosyltransferase 3	B4GALT3	1.83401e+06	0	246619	123309
O43286	Beta01,40galactosyltransferase 5	B4GALT5	0	0	0	0
Q9UBX8	Beta01,40galactosyltransferase 6	B4GALT6	0	0	0	0
Q9UBV7	Beta01,40galactosyltransferase 7	B4GALT7	1988074	1.15264e+06	291832	722237
O43505	Beta01,40glucuronyltransferase 1	B4GAT1	0	0	0	0
Q8WXS3	Brain and acute leukemia cytoplasmic protein	BAALC	0	0	0	0
Q9NWV8	BRISC and BRCA10A complex member 1	BABAM1	0	2.09629e+06	0	1.04814e+06
Q9NXR7	BRISC and BRCA10A complex member 2	BABAM2	0	0	0	0
P56817	Beta0secretase 1	BACE1	0	333903	0	166952
O14867	Transcription regulator protein BACH1	BACH1	705394	10023808	0	5011904
Q9BYV9	Transcription regulator protein BACH2	BACH2	3.5446e+06	0	0	0
Q92934	Bcl20associated agonist of cell death	BAD	793999	0	0	0
O95817	BAG family molecular chaperone regulator 3	BAG3	0	0	0	0
O95429	BAG family molecular chaperone regulator 4	BAG4	0	7668884	0	3834442
P46379	Large proline0rich protein BAG6	BAG6	0	0	603059798	301529899
Q86Y29	B melanoma antigen 3	BAGE3	0	0	0	0
Q9P281	BAH and coiled0coil domain0containing protein 1	BAHCC1	1.39296e+06	405330	693120	549225
Q8TBE0	Bromo adjacent homology domain0containing 1 protein	BAHD1	0	0	1.24787e+06	623933
Q9UQB8	Brain0specific angiogenesis inhibitor 10associated protein 2	BAIAP2	1.34206e+06	0	2.33876e+06	1.16938e+06
Q9UHR4	Brain0specific angiogenesis inhibitor 10associated protein 20like protein 1	BAIAP2L1	0	319179	940287	629733
Q6UXY1	Brain0specific angiogenesis inhibitor 10associated protein 20like protein 2	BAIAP2L2	798313	542121	0	271061
Q16611	Bcl02 homologous antagonist/killer	BAK1	0	0	0	0
Q9H503	Barrier0to0autointegration factor0like protein	BANF2	4726442	1.11856e+06	2.58679e+06	1.85268e+06
Q8N9N5	Protein BANP	BANP	0	0	0	0
Q8IXM2	Chromatin complexes subunit BAP18	BAP18	0	0	0	0
Q99728	BRCA10associated RING domain protein 1	BARD1	0	546200	0	273100
Q9BZE3	BarH0like 1 homeobox protein	BARHL1	33293044	5679760	0	2839880
Q9HBU1	Homeobox protein BarH0like 1	BARX1	0	0	0	0
P80723	Brain acid soluble protein 1	BASP1	0	228520	0	114260
Q07812	Apoptosis regulator BAX	BAX	0	0	1.19822e+06	599111
Q9NRL2	Bromodomain adjacent to zinc finger domain protein 1A	BAZ1A	2.48333e+06	4.0504e+06	1.56125e+07	9.83143e+06
Q9UIG0	Tyrosine0protein kinase BAZ1B	BAZ1B	0	832392	4.03747e+06	0
Q9UIF9	Bromodomain adjacent to zinc finger domain protein 2A	BAZ2A	3.18482e+06	1.7309e+06	110914304	5.63226e+07
Q9UIF8	Bromodomain adjacent to zinc finger domain protein 2B	BAZ2B	487716074	148297360	398879	7.43481e+07
Q96PG8	Bcl020binding component 3, isoforms 3/4	BBC3	811074	2.65299e+06	0	1.32649e+06
Q9BXH1	Bcl020binding component 3, isoforms 1/2	BBC3	4.25607e+06	13515258	0	6757629
Q8ND07	Basal body0orientation factor 1	BBOF1	0	184079	1.13371e+06	658892
O75936	Gamma0butyrobetaine dioxygenase	BBOX1	0	0	0	0
Q6ZW61	Bardet0Biedl syndrome 12 protein	BBS12	0	0	0	0
Q9BXC9	Bardet0Biedl syndrome 2 protein	BBS2	0	0	0	0
Q96RK4	Bardet0Biedl syndrome 4 protein	BBS4	0	0	0	0
Q8IWZ6	Bardet0Biedl syndrome 7 protein	BBS7	0	1.57558e+07	863518	8.30968e+06
Q3SYG4	Protein PTHB1	BBS9	0	3.00553e+06	5375353	0
Q8WY36	HMG box transcription factor BBX	BBX	581178	0	0	0
P50895	Basal cell adhesion molecule	BCAM	639420	396030	0	198015
Q96GW7	Brevican core protein	BCAN	290230	292167	0	146083
Q9UHQ4	B0cell receptor0associated protein 29	BCAP29	0	0	0	0
P51572	B0cell receptor0associated protein 31	BCAP31	0	0	0	0
P56945	Breast cancer anti0estrogen resistance protein 1	BCAR1	0	0	0	0
O75815	Breast cancer anti0estrogen resistance protein 3	BCAR3	5643045	4.0895e+06	4.10145e+06	4.09547e+06
O75363	Breast carcinoma0amplified sequence 1	BCAS1	0	0	0	0
Q9H6U6	BCAS3 microtubule associated cell migration factor	BCAS3	1.07791e+06	1.98554e+06	431047	1.20829e+06
O15382	Branched0chain0amino0acid aminotransferase, mitochondrial	BCAT2	0	0	0	0
Q9P287	BRCA2 and CDKN1A0interacting protein	BCCIP	1.72381e+06	4925766	1.74044e+06	3.3331e+06
Q7Z5W3	RNA 50monophosphate methyltransferase	BCDIN3D	0	625106	0	312553
P12694	20oxoisovalerate dehydrogenase subunit alpha, mitochondrial	BCKDHA	2.62283e+06	0	0	0
P21953	20oxoisovalerate dehydrogenase subunit beta, mitochondrial	BCKDHB	3659237	6.81094e+06	0	3.40547e+06
O14874	[30methyl020oxobutanoate dehydrogenase [lipoamide]] kinase, mitochondrial	BCKDK	1.45362e+06	0	0	0
Q9H165	B0cell lymphoma/leukemia 11A	BCL11A	0	3.06581e+06	2.88352e+06	2.97467e+06
Q9C0K0	B0cell lymphoma/leukemia 11B	BCL11B	0	3.71282e+06	0	1.85641e+06
P10415	Apoptosis regulator Bcl02	BCL2	315402	0	0	0
Q16548	Bcl020related protein A1	BCL2A1	1.82771e+06	0	0	0
Q07817	Bcl020like protein 1	BCL2L1	0	0	0	0
O43521	Bcl020like protein 11	BCL2L11	0	0	0	0
Q9HB09	Bcl020like protein 12	BCL2L12	0	0	879805	439903
Q9BXK5	Bcl020like protein 13	BCL2L13	0	0	0	0
Q9BZR8	Apoptosis facilitator Bcl020like protein 14	BCL2L14	1.13213e+06	473094	0	236547
P20749	B0cell lymphoma 3 protein	BCL3	144608	0	0	0
P41182	B0cell lymphoma 6 protein	BCL6	0	0	0	0
Q8N143	B0cell CLL/lymphoma 6 member B protein	BCL6B	0	0	2.94931e+06	1.47465e+06
Q4VC05	B0cell CLL/lymphoma 7 protein family member A	BCL7A	1.41638e+06	0	1.13395e+06	566976
Q8WUZ0	B0cell CLL/lymphoma 7 protein family member C	BCL7C	4468522	3017557	0	1.50878e+06
O00512	B0cell CLL/lymphoma 9 protein	BCL9	0	0	0	0
Q86UU0	B0cell CLL/lymphoma 90like protein	BCL9L	0	0	0	0
Q9NYF8	Bcl020associated transcription factor 1	BCLAF1	511993	2.12851e+06	439119	1.28382e+06
A2AJT9	BCLAF1 and THRAP3 family member 3	BCLAF3	520186	0	6.86712e+06	3.43356e+06
Q9HAY6	Beta,beta0carotene 15,150dioxygenase	BCO1	4938719	0	0	0
Q9BYV7	Carotenoid0cleaving dioxygenase, mitochondrial	BCO2	6.90642e+06	943907	1.99371e+06	1.46881e+06
Q6W2J9	BCL06 corepressor	BCOR	0	681846	36158572	1.84202e+07
Q5H9F3	BCL06 corepressor0like protein 1	BCORL1	10915050	0	363309	181654
P11274	Breakpoint cluster region protein	BCR	642221	0	2.44856e+06	1.22428e+06
Q02338	D0beta0hydroxybutyrate dehydrogenase, mitochondrial	BDH1	0	0	935101	467550
Q9BUT1	Dehydrogenase/reductase SDR family member 6	BDH2	0	181434	0	90717.1
P46663	B1 bradykinin receptor	BDKRB1	0	0	929027	464513
P30411	B2 bradykinin receptor	BDKRB2	0	0	0	0
A6H8Y1	Transcription factor TFIIIB component B homolog	BDP1	557695	2.99375e+06	106869	1.55031e+06
A8MW95	Beclin02	BECN2	0	0	709337	354669
Q8NDZ0	BEN domain0containing protein 2	BEND2	785837	0	0	0
Q5T5X7	BEN domain0containing protein 3	BEND3	1.12186e+06	0	0	0
Q6ZU67	BEN domain0containing protein 4	BEND4	0	372197	0	186098
Q7L4P6	BEN domain0containing protein 5	BEND5	0	0	0	0
Q5SZJ8	BEN domain0containing protein 6	BEND6	0	0	0	0
Q8NFU1	Bestrophin02	BEST2	853789	0	0	0
Q8NFU0	Bestrophin04	BEST4	1.30728e+06	0	0	0
O15155	BET1 homolog	BET1	0	0	0	0
Q9HBH7	Protein BEX1	BEX1	613746	0	87397.7	43698.9
Q00994	Protein BEX3	BEX3	882469	0	0	0
Q5H9J7	Protein BEX5	BEX5	406523	0	285696	142848
Q12934	Filensin	BFSP1	0	0	0	0
Q7RTS1	Class A basic helix0loop0helix protein 15	BHLHA15	5.30544e+06	0	2.03869e+06	1.01935e+06
Q7RTU4	Class A basic helix0loop0helix protein 9	BHLHA9	2.89981e+06	8.21001e+06	392098	4.30105e+06
Q8NFJ8	Class E basic helix0loop0helix protein 22	BHLHE22	0	0	47294792	23647396
Q8NDY6	Class E basic helix0loop0helix protein 23	BHLHE23	0	0	23842946	11921473
O14503	Class E basic helix0loop0helix protein 40	BHLHE40	896479	0	0	0
Q9C0J9	Class E basic helix0loop0helix protein 41	BHLHE41	0	0	0	0
Q93088	Betaine00homocysteine S0methyltransferase 1	BHMT	0	0	0	0
Q9H2M3	S0methylmethionine00homocysteine S0methyltransferase BHMT2	BHMT2	0	0	0	0
Q9H694	Protein bicaudal C homolog 1	BICC1	8.15722e+07	1.2095e+06	1.69524e+08	8.5367e+07
Q96G01	Protein bicaudal D homolog 1	BICD1	5.0289e+06	0	678131	339065
Q8TD16	Protein bicaudal D homolog 2	BICD2	0	0	807124	403562
Q6ZP65	BICD family0like cargo adapter 1	BICDL1	0	1.09254e+06	0	546272
Q9NZM4	BRD40interacting chromatin0remodeling complex0associated protein	BICRA	3.43909e+06	4775286	759104	2.7672e+06
Q6AI39	BRD40interacting chromatin0remodeling complex0associated protein0like	BICRAL	0	0	0	0
P55957	BH30interacting domain death agonist	BID	0	0	0	0
Q13323	Bcl020interacting killer	BIK	0	0	0	0
O00499	Myc box0dependent0interacting protein 1	BIN1	2.53504e+06	0	141317	70658.4
Q9UBW5	Bridging integrator 2	BIN2	354565	0	0	0
Q9NQY0	Bridging integrator 3	BIN3	1.47695e+06	0	0	0
Q13490	Baculoviral IAP repeat0containing protein 2	BIRC2	1.40974e+06	574385	344374	459380
Q13489	Baculoviral IAP repeat0containing protein 3	BIRC3	0	1.46167e+06	0	730834
O15392	Baculoviral IAP repeat0containing protein 5	BIRC5	0	0	435185	217592
Q9NR09	Baculoviral IAP repeat0containing protein 6	BIRC6	6.14667e+07	0	393844	196922
Q96CA5	Baculoviral IAP repeat0containing protein 7	BIRC7	0	0	0	0
Q96P09	Baculoviral IAP repeat0containing protein 8	BIRC8	0	0	0	0
Q86UB2	Basic immunoglobulin0like variable motif0containing protein	BIVM	4208993	0	1.40129e+06	700647
A4D250	B0cell acute lymphoblastic leukemia0expressed protein	BLACE	0	0	0	0
P54132	RecQ0like DNA helicase BLM	BLM	3.38735e+07	0	2.23489e+06	1.11745e+06
Q13867	Bleomycin hydrolase	BLMH	0	0	1.23702e+06	618508
P78537	Biogenesis of lysosome0related organelles complex 1 subunit 1	BLOC1S1	0	0	0	0
Q8TDH9	Biogenesis of lysosome0related organelles complex 1 subunit 5	BLOC1S5	7.91284e+06	519092	0	259546
Q9UL45	Biogenesis of lysosome0related organelles complex 1 subunit 6	BLOC1S6	0	0	0	0
Q2LD37	Bridge0like lipid transfer protein family member 1	BLTP1	14925531	9.67892e+06	0	4.83946e+06
Q14667	Bridge0like lipid transfer protein family member 2	BLTP2	0	300354	637217	468786
Q6BDS2	Bridge0like lipid transfer protein family member 3A	BLTP3A	714057	1.69979e+06	539892	1.11984e+06
A0JNW5	Bridge0like lipid transfer protein family member 3B	BLTP3B	488260	883182	1.1248e+06	1.00399e+06
P53004	Biliverdin reductase A	BLVRA	0	0	2553304	1276652
P30043	Flavin reductase (NADPH)	BLVRB	5.04372e+06	3.90431e+06	455314	2.17981e+06
Q9H2G9	Golgin045	BLZF1	0	0	606576	303288
O00327	Basic helix0loop0helix ARNT0like protein 1	BMAL1	873570	1.09856e+06	4.78412e+06	2.94134e+06
Q8WYA1	Basic helix0loop0helix ARNT0like protein 2	BMAL2	0	0	558052	279026
Q96MC5	bMERB domain0containing protein 1	BMERB1	6846896	0	0	0
P13497	Bone morphogenetic protein 1	BMP1	4946386	0	0	0
O95393	Bone morphogenetic protein 10	BMP10	800766	0	0	0
O95972	Bone morphogenetic protein 15	BMP15	0	221936	0	110968
P12643	Bone morphogenetic protein 2	BMP2	1368890	1.68186e+06	0	840928
Q9NSY1	BMP020inducible protein kinase	BMP2K	0	470554	0	235277
Q5H9B9	Putative BMP020inducible kinase0like protein	BMP2KL	516599	0	0	0
P12645	Bone morphogenetic protein 3	BMP3	0	3.13175e+06	0	1.56587e+06
P22004	Bone morphogenetic protein 6	BMP6	0	475063	0	237531
P18075	Bone morphogenetic protein 7	BMP7	0	0	0	0
Q7Z5Y6	Bone morphogenetic protein 8A	BMP8A	8297468	1.14673e+07	0	5.73365e+06
P34820	Bone morphogenetic protein 8B	BMP8B	0	0	0	0
Q8N8U9	BMP0binding endothelial regulator protein	BMPER	0	0	0	0
Q14692	Ribosome biogenesis protein BMS1 homolog	BMS1	1.59854e+06	0	0	0
Q1RMZ1	S0adenosylmethionine sensor upstream of mTORC1	BMT2	1.73371e+06	0	0	0
P51813	Cytoplasmic tyrosine0protein kinase BMX	BMX	0	0	720827	360413
Q01954	Zinc finger protein basonuclin01	BNC1	531613	0	0	0
Q6ZN30	Zinc finger protein basonuclin02	BNC2	0	407944	0	203972
Q12981	Vesicle transport protein SEC20	BNIP1	878389	815538	0	407769
Q12982	BCL2/adenovirus E1B 19 kDa protein0interacting protein 2	BNIP2	0	0	0	0
Q7Z465	Bcl02/adenovirus E1B 19 kDa0interacting protein 20like protein	BNIPL	0	0	0	0
Q8NFC6	Biorientation of chromosomes in cell division protein 10like 1	BOD1L1	19887042	6214407	3.23973e+06	4.72707e+06
Q8IYS8	Biorientation of chromosomes in cell division protein 10like 2	BOD1L2	0	452290	0	226145
Q9Y3E2	BolA0like protein 1	BOLA1	0	0	182798	91399
Q9H3K6	BolA0like protein 2	BOLA2	0	0	0	0
Q14137	Ribosome biogenesis protein BOP1	BOP1	1.209e+06	0	6376033	3.18802e+06
Q969J3	BLOC010related complex subunit 5	BORCS5	1.12044e+07	0	0	0
Q96GS4	BLOC010related complex subunit 6	BORCS6	0	0	0	0
Q96B45	BLOC010related complex subunit 7	BORCS7	0	0	0	0
Q96FH0	BLOC010related complex subunit 8	BORCS8	874870	0	880985	440492
P07738	Bisphosphoglycerate mutase	BPGM	0	0	0	0
Q8TDL5	BPI fold0containing family B member 1	BPIFB1	0	0	0	0
Q8N4F0	BPI fold0containing family B member 2	BPIFB2	0	0	0	0
Q8NFQ5	BPI fold0containing family B member 6	BPIFB6	0	0	0	0
Q8NFQ6	BPI fold0containing family C protein	BPIFC	512677	0	0	0
O95861	3(2),50bisphosphate nucleotidase 1	BPNT1	24703836	13811667	0	6.90583e+06
Q12830	Nucleosome0remodeling factor subunit BPTF	BPTF	4.6402e+07	1.40736e+06	1.37328e+06	1.39032e+06
P15056	Serine/threonine0protein kinase B0raf	BRAF	0	699919	3.10575e+06	0
Q7Z569	BRCA10associated protein	BRAP	300348	2974015	1.7758e+06	2.37491e+06
Q6PJG6	BRCA10associated ATM activator 1	BRAT1	0	193748	2.30444e+08	1.15319e+08
P38398	Breast cancer type 1 susceptibility protein	BRCA1	0	2364241	502145	1.43319e+06
P51587	Breast cancer type 2 susceptibility protein	BRCA2	1.72039e+06	2.58407e+06	3.09527e+06	2.83967e+06
P46736	Lys0630specific deubiquitinase BRCC36	BRCC3	0	0	0	0
O95696	Bromodomain0containing protein 1	BRD1	0	0	0	0
P25440	Bromodomain0containing protein 2	BRD2	1.98264e+06	0	0	0
Q15059	Bromodomain0containing protein 3	BRD3	2.6882e+06	0	0	0
A0A1B0GUI7	Putative uncharacterized protein BRD3OS	BRD3OS	0	0	1.26645e+06	633224
O60885	Bromodomain0containing protein 4	BRD4	0	0	0	0
Q9NPI1	Bromodomain0containing protein 7	BRD7	1.09838e+06	0	545038	272519
Q9H0E9	Bromodomain0containing protein 8	BRD8	1.86991e+06	5.17005e+06	2.76518e+06	3.96762e+06
Q58F21	Bromodomain testis0specific protein	BRDT	1.14599e+06	1.1245e+06	0	562252
Q92994	Transcription factor IIIB 90 kDa subunit	BRF1	0	0	399525	199762
Q8WY22	BRI30binding protein	BRI3BP	6.64939e+06	1.26974e+06	5397530	3.33363e+06
O60477	BMP/retinoic acid0inducible neural0specific protein 1	BRINP1	0	0	0	928196
Q9C0B6	BMP/retinoic acid0inducible neural0specific protein 2	BRINP2	836446	0	0	0
Q76B58	BMP/retinoic acid0inducible neural0specific protein 3	BRINP3	18821630	0	0	0
Q9BX63	Fanconi anemia group J protein	BRIP1	3.23916e+06	1.26024e+06	0	630122
Q8TDN6	Ribosome biogenesis protein BRX1 homolog	BRIX1	0	0	0	0
Q8WUW1	Protein BRICK1	BRK1	0	0	0	0
Q0VDD7	Break repair meiotic recombinase recruitment factor 1	BRME1	0	0	2226936	1113468
Q9HCU9	Breast cancer metastasis0suppressor 1	BRMS1	0	0	0	0
Q5PSV4	Breast cancer metastasis0suppressor 10like protein	BRMS1L	437603	0	0	0
Q5VW32	BRO1 domain0containing protein BROX	BROX	0	0	0	0
P55201	Peregrin	BRPF1	0	0	0	0
Q9ULD4	Bromodomain and PHD finger0containing protein 3	BRPF3	2.68639e+06	3.33407e+06	1.28174e+06	2.3079e+06
P32247	Bombesin receptor subtype03	BRS3	0	0	3.63227e+06	1.81613e+06
Q8TDC3	Serine/threonine0protein kinase BRSK1	BRSK1	380505	0	884044	442022
Q8IWQ3	Serine/threonine0protein kinase BRSK2	BRSK2	2.81021e+07	0	2.62229e+06	1.31115e+06
Q9NSI6	Bromodomain and WD repeat0containing protein 1	BRWD1	7.06043e+07	0	254466	127233
P59051	Putative uncharacterized protein encoded by BRWD10AS2	BRWD10AS2	0	0	0	0
Q6RI45	Bromodomain and WD repeat0containing protein 3	BRWD3	2.83622e+06	1.07769e+07	1.45067e+06	6.11379e+06
Q9NW68	BSD domain0containing protein 1	BSDC1	0	0	0	0
P35613	Basigin	BSG	0	0	716819	358410
Q9UPA5	Protein bassoon	BSN	7.99369e+06	4.07292e+06	6.39882e+07	3.40306e+07
Q8WZ55	Barttin	BSND	1.44091e+06	0	675524	337762
Q075Z2	Binder of sperm protein homolog 1	BSPH1	0	0	0	0
Q5W0U4	B box and SPRY domain0containing protein	BSPRY	0	0	0	0
Q10588	ADP0ribosyl cyclase/cyclic ADP0ribose hydrolase 2	BST1	608948	3617111	0	1.80856e+06
Q10589	Bone marrow stromal antigen 2	BST2	0	0	0	0
O14981	TATA0binding protein0associated factor 172	BTAF1	0	0	0	0
Q9H0C5	BTB/POZ domain0containing protein 1	BTBD1	779860	0	0	0
Q9BSF8	BTB/POZ domain0containing protein 10	BTBD10	0	0	0	514978
B2RXH4	BTB/POZ domain0containing protein 18	BTBD18	2.49753e+06	347541	3.04611e+06	1.69683e+06
C9JJ37	BTB/POZ domain0containing protein 19	BTBD19	1.31919e+06	0	0	0
Q9BX70	BTB/POZ domain0containing protein 2	BTBD2	1.04294e+06	0	0	0
Q9Y2F9	BTB/POZ domain0containing protein 3	BTBD3	0	471284	3.59526e+06	2.03327e+06
Q96KE9	BTB/POZ domain0containing protein 6	BTBD6	0	0	0	0
Q9P203	BTB/POZ domain0containing protein 7	BTBD7	0	0	0	0
Q5XKL5	BTB/POZ domain0containing protein 8	BTBD8	4966486	503148	2.31847e+06	1.41081e+06
Q96Q07	BTB/POZ domain0containing protein 9	BTBD9	0	1.32387e+06	355220	839545
P35070	Probetacellulin	BTC	0	0	0	0
P43251	Biotinidase	BTD	1.05097e+06	0	0	0
P20290	Transcription factor BTF3	BTF3	0	0	437241	218621
Q96K17	Transcription factor BTF3 homolog 4	BTF3L4	1026870	0	0	0
P62324	Protein BTG1	BTG1	25645126	0	0	0
Q9NY30	Protein BTG4	BTG4	2.60227e+06	0	879394	439697
Q06187	Tyrosine0protein kinase BTK	BTK	3.26781e+07	24831764	9839657	1.73357e+07
Q7KYR7	Butyrophilin subfamily 2 member A1	BTN2A1	175096	685657	320505	503081
Q8WVV5	Butyrophilin subfamily 2 member A2	BTN2A2	0	0	433265	216633
Q96KV6	Putative butyrophilin subfamily 2 member A3	BTN2A3P	0	0	0	0
O00481	Butyrophilin subfamily 3 member A1	BTN3A1	1567608	1.7414e+06	0	870702
O00478	Butyrophilin subfamily 3 member A3	BTN3A3	3.95622e+06	0	0	0
A8MVZ5	Putative butyrophilin0like protein 10 pseudogene	BTNL10P	457535	0	0	0
Q9UIR0	Butyrophilin0like protein 2	BTNL2	0	0	0	0
Q6UXE8	Butyrophilin0like protein 3	BTNL3	0	0	0	0
Q6UX41	Butyrophilin0like protein 8	BTNL8	0	0	0	0
Q6UXG8	Butyrophilin0like protein 9	BTNL9	0	0	573086	286543
Q9Y297	F0box/WD repeat0containing protein 1A	BTRC	7.0664e+06	0	3479060	1739530
O43683	Mitotic checkpoint serine/threonine0protein kinase BUB1	BUB1	0	1.18859e+07	752338	6.31911e+06
O60566	Mitotic checkpoint serine/threonine0protein kinase BUB1 beta	BUB1B	0	622280	254803	438542
Q9BRD0	BUD13 homolog	BUD13	2.15256e+06	1.71216e+06	1.05743e+06	1.3848e+06
P41223	Protein BUD31 homolog	BUD31	1.49211e+06	0	0	0
Q8NE79	Blood vessel epicardial substance	BVES	957332	0	0	0
Q13895	Bystin	BYSL	0	487989	0	243995
Q7L1Q6	eIF50mimic protein 2	BZW1	0	502031	606094	554063
Q9Y6E2	eIF50mimic protein 1	BZW2	0	0	0	0
Q8TEF2	Uncharacterized protein C10orf105	C10orf105	0	109621	0	54810.6
Q5SQS8	Uncharacterized protein C10orf120	C10orf120	1.51595e+06	4.25473e+06	0	2.12737e+06
Q8N4M7	Putative uncharacterized protein C10orf126	C10orf126	825550	0	0	0
A0A1B0GUT2	Uncharacterized protein C10orf143	C10orf143	0	0	0	0
Q5T681	Uncharacterized protein C10orf62	C10orf62	0	442182	0	221091
Q8IYJ2	Uncharacterized protein C10orf67, mitochondrial	C10orf67	0	0	992871	496435
Q96M02	(E20independent) E3 ubiquitin0conjugating enzyme FATS	C10orf90	0	8007772	0	4003886
Q9P2W6	Uncharacterized protein C11orf21	C11orf21	0	0	0	1.59971e+06
Q96F05	Uncharacterized protein C11orf24	C11orf24	0	0	0	0
Q8WZ69	Putative uncharacterized protein C11orf40	C11orf40	0	0	564686	282343
Q9H3H3	UPF0696 protein C11orf68	C11orf68	4.12678e+06	0	0	0
A6NJI1	Uncharacterized protein C11orf86	C11orf86	2.11331e+06	843110	0	421555
Q6NUJ2	Uncharacterized protein C11orf87	C11orf87	269136	0	0	0
Q3C1V1	Uncharacterized protein C11orf91	C11orf91	0	0	0	0
Q7Z7L8	Uncharacterized protein C11orf96	C11orf96	2601128	0	4.01178e+06	2.00589e+06
Q9NQ89	Protein C12orf4	C12orf4	9338512	0	0	0
Q86WS4	Uncharacterized protein C12orf40	C12orf40	0	0	766378	383189
Q96LP6	Uncharacterized protein C12orf42	C12orf42	0	133869	0	66934.3
Q8NA57	Uncharacterized protein C12orf50	C12orf50	0	0	0	0
Q6X4T0	Uncharacterized protein C12orf54	C12orf54	0	0	0	0
Q8IXR9	Uncharacterized protein C12orf56	C12orf56	0	0	0	0
Q99622	Protein C10	C12orf57	1.42263e+06	0	0	0
A8MTZ7	Uncharacterized protein C12orf71	C12orf71	0	0	0	0
A0A1B0GVH6	Uncharacterized protein C13orf42	C13orf42	0	0	965144	482572
A0A1B0GUA9	Uncharacterized protein C13orf46	C13orf46	0	0	0	0
Q8N769	Uncharacterized protein C14orf178	C14orf178	1.0988e+06	0	0	0
Q32M92	Uncharacterized protein C15orf32	C15orf32	0	0	0	0
Q6ZRI6	Uncharacterized protein C15orf39	C15orf39	0	2.16888e+06	0	1.08444e+06
Q6P387	Uncharacterized protein C16orf46	C16orf46	2.51357e+06	0	0	0
Q96GX8	Uncharacterized protein C16orf74	C16orf74	0	0	0	1.41886e+06
Q8WTQ4	Uncharacterized protein C16orf78	C16orf78	814582	0	2.11752e+06	1.05876e+06
Q6ZW13	Uncharacterized protein C16orf86	C16orf86	0	0	0	0
Q6PH81	UPF0547 protein C16orf87	C16orf87	0	0	0	0
A6NNT2	Uncharacterized protein C16orf96	C16orf96	1.33438e+06	603084	820340	711712
A8MU93	Uncharacterized protein C17orf100	C17orf100	0	1.88032e+06	0	940160
A0A1B0GUU1	Uncharacterized protein C17orf113	C17orf113	0	0	0	0
Q8WW18	Uncharacterized protein C17orf50	C17orf50	0	1212775	0	606388
Q2M2W7	UPF0450 protein C17orf58	C17orf58	0	7667266	130170	3.89872e+06
Q9HAS0	Protein Njmu0R1	C17orf75	8121950	0	335537	167768
Q8N4C9	Uncharacterized protein C17orf78	C17orf78	308886	0	0	0
Q9BSJ5	Uncharacterized protein C17orf80	C17orf80	0	0	664062	332031
Q96N68	Putative uncharacterized protein C18orf15	C18orf15	27688374	0	9882425	4.94121e+06
Q32NC0	UPF0711 protein C18orf21	C18orf21	0	207556	160032	183794
Q68DL7	Uncharacterized protein C18orf63	C18orf63	8.8901e+06	1.34249e+06	4.38099e+06	2.86174e+06
Q9NSK7	Protein C19orf12	C19orf12	0	0	1.86618e+06	933089
Q9UFG5	UPF0449 protein C19orf25	C19orf25	770823	0	0	0
Q9H6X5	Uncharacterized protein C19orf44	C19orf44	380079	0	0	0
Q8N9M1	Uncharacterized protein C19orf47	C19orf47	0	0	0	0
Q9UNZ5	Leydig cell tumor 10 kDa protein homolog	C19orf53	1837015	0	0	0
Q9NVV2	Putative uncharacterized protein C19orf73	C19orf73	0	0	0	0
C9J6K1	Putative uncharacterized protein C19orf81	C19orf81	741946	0	0	0
Q9NS00	Glycoprotein0N0acetylgalactosamine 30beta0galactosyltransferase 1	C1GALT1	8145915	9732414	0	4866207
Q96EU7	C1GALT10specific chaperone 1	C1GALT1C1	0	887321	0	443660
O95561	Uncharacterized protein C1orf105	C1orf105	532918	585286	3.8708e+06	2.22804e+06
Q8N9H9	Uncharacterized protein C1orf127	C1orf127	0	342070	12452061	6.39707e+06
Q8NDD1	Uncharacterized protein C1orf131	C1orf131	0	0	878303	439152
Q5VVS0	Putative uncharacterized protein C1orf140	C1orf140	21939668	6.66422e+06	0	3.33211e+06
Q5JVX7	Uncharacterized protein C1orf141	C1orf141	518540	9990999	0	4.9955e+06
Q96HA4	Uncharacterized protein C1orf159	C1orf159	0	0	396344	198172
Q5SNV9	Uncharacterized protein C1orf167	C1orf167	666442	1.62467e+06	0	812337
Q5T7R7	Uncharacterized protein C1orf185	C1orf185	578129	0	0	0
Q9H425	Uncharacterized protein C1orf198	C1orf198	0	0	0	0
Q9H246	Uncharacterized protein C1orf21	C1orf21	0	0	0	0
A0A0U1RR37	Uncharacterized protein C1orf232	C1orf232	0	0	83693136	41846568
Q8N6N3	UPF0690 protein C1orf52	C1orf52	1.05958e+06	0	0	0
Q5VUE5	Uncharacterized protein C1orf53	C1orf53	0	0	0	0
Q6P1W5	Uncharacterized protein C1orf94	C1orf94	0	1.7095e+06	0	854748
P02745	Complement C1q subcomponent subunit A	C1QA	0	0	0	0
P02746	Complement C1q subcomponent subunit B	C1QB	20080376	220037	2.49023e+06	1.35513e+06
Q07021	Complement component 1 Q subcomponent0binding protein, mitochondrial	C1QBP	1.19648e+06	273286	0	136643
Q5VWW1	Complement C1q0like protein 3	C1QL3	552347	0	0	0
Q9BXJ5	Complement C1q tumor necrosis factor0related protein 2	C1QTNF2	807576	0	0	0
Q9BXJ3	Complement C1q tumor necrosis factor0related protein 4	C1QTNF4	0	2.2726e+06	0	1.1363e+06
Q9BXJ2	Complement C1q tumor necrosis factor0related protein 7	C1QTNF7	0	0	11144779	5.57239e+06
P60827	Complement C1q tumor necrosis factor0related protein 8	C1QTNF8	0	0	0	0
B2RNN3	Complement C1q and tumor necrosis factor0related protein 9B	C1QTNF9B	0	0	1193321	596660
P00736	Complement C1r subcomponent	C1R	0	0	0	0
Q9NZP8	Complement C1r subcomponent0like protein	C1RL	0	0	0	0
P09871	Complement C1s subcomponent	C1S	0	0	776854	388427
P06681	Complement C2	C2	0	0	223970	111985
Q9BQM9	Uncharacterized protein C20orf144	C20orf144	0	0	693447	346723
A0A1B0GTL2	Uncharacterized protein C20orf204	C20orf204	0	0	0	0
Q9NUD7	Uncharacterized protein C20orf96	C20orf96	0	2717753	0	1.35888e+06
B9A014	Uncharacterized protein C21orf140	C21orf140	400674	0	0	0
Q9NYP8	Uncharacterized protein C21orf62	C21orf62	264180	0	0	0
Q9BZE7	UPF0193 protein EVG1	C22orf23	2603056	4.19184e+06	1.4022e+06	2.79702e+06
O95567	Uncharacterized protein C22orf31	C22orf31	4.35679e+06	0	9150787	4.57539e+06
Q6P5X5	UPF0545 protein C22orf39	C22orf39	12830117	0	0	0
Q9Y426	C2 domain0containing protein 2	C2CD2	0	56113744	0	28056872
O14523	Phospholipid transfer protein C2CD2L	C2CD2L	29961335	22910084	32713849	2.7812e+07
Q4AC94	C2 domain0containing protein 3	C2CD3	8.35352e+06	4503029	7.04631e+06	5.77467e+06
Q8NCU7	C2 calcium0dependent domain0containing protein 4A	C2CD4A	0	0	230342	115171
A6NLJ0	C2 calcium0dependent domain0containing protein 4B	C2CD4B	308021	0	0	0
Q86YS7	C2 domain0containing protein 5	C2CD5	3464443	419439	0	209719
Q53TS8	Cation channel sperm0associated targeting subunit tau	C2CD6	4.16856e+06	0	1.03917e+06	519587
Q68DN1	Uncharacterized protein C2orf16	C2orf16	1.74563e+06	2.77281e+06	1.14207e+07	7.09677e+06
Q9NWW7	Uncharacterized protein C2orf42	C2orf42	0	1.96826e+06	1.24138e+06	1604822
Q96LS8	Putative uncharacterized protein C2orf48	C2orf48	0	0	0	0
Q9BVC5	Ashwin	C2orf49	0	0	0	0
Q8N8R5	Mitochondrial protein C2orf69	C2orf69	0	0	0	0
A6NCS6	Uncharacterized protein C2orf72	C2orf72	0	0	0	0
Q8N5S3	Uncharacterized protein C2orf73	C2orf73	0	0	0	0
A6NN90	Uncharacterized protein C2orf81	C2orf81	78409.5	2.69234e+06	0	1.34617e+06
Q9BSF0	Small membrane A0kinase anchor protein	C2orf88	0	0	0	0
A0A1B0GVN3	Uncharacterized protein C2orf92	C2orf92	0	550519	0	275260
P01024	Complement C3	C3	0	0	0	0
Q16581	C3a anaphylatoxin chemotactic receptor	C3AR1	0	847086	0	423543
Q8ND61	Uncharacterized protein C3orf20	C3orf20	0	0	896568	448284
Q6P1S2	Protein C3orf33	C3orf33	393285	0	0	0
Q3SXR2	Uncharacterized protein C3orf36	C3orf36	0	0	0	0
Q5JPI3	Uncharacterized protein C3orf38	C3orf38	0	0	357006	178503
Q96BT1	Putative uncharacterized protein C3orf49	C3orf49	0	3.8549e+06	0	1.92745e+06
Q6ZUJ4	Uncharacterized protein C3orf62	C3orf62	3.51028e+06	0	0	0
A6NLC5	UPF0524 protein C3orf70	C3orf70	267487	0	0	0
Q6ZMU1	Putative protein C3P1	C3P1	0	669415	0	334707
P0C0L4	Complement C40A	C4A	5.56796e+06	4.73024e+07	0	2.36512e+07
P0C0L5	Complement C40B	C4B	0	0	100372336	50186168
P04003	C4b0binding protein alpha chain	C4BPA	194483	0	0	0
P20851	C4b0binding protein beta chain	C4BPB	0	0	0	0
Q8IY42	Uncharacterized protein C4orf19	C4orf19	0	0	0	0
Q96KX1	Uncharacterized protein C4orf36	C4orf36	0	0	0	0
Q6ZRC1	Uncharacterized protein C4orf50	C4orf50	55173256	0	23512378	11756189
C9J302	Uncharacterized protein C4orf51	C4orf51	0	237554	0	118777
D6RIA3	Uncharacterized protein C4orf54	C4orf54	28133960	8.5174e+06	1.4432e+06	4.9803e+06
P01031	Complement C5	C5	34396060	12038171	0	6.01909e+06
P21730	C5a anaphylatoxin chemotactic receptor 1	C5AR1	1595387	0	0	0
Q9P296	C5a anaphylatoxin chemotactic receptor 2	C5AR2	0	0	6877646	3438823
Q96MH7	Uncharacterized protein C5orf34	C5orf34	2.43635e+06	1.7581e+06	7976910	4.8675e+06
Q569G3	Uncharacterized protein C5orf47	C5orf47	0	0	0	0
A6NGY3	Uncharacterized protein C5orf52	C5orf52	0	183837	0	91918.5
A6NC05	Glutaredoxin0like protein C5orf63	C5orf63	0	0	0	0
Q2M2E5	Uncharacterized protein C5orf64	C5orf64	0	0	0	0
P13671	Complement component C6	C6	454938	1.09924e+06	0	549618
Q5T5N4	Uncharacterized protein C6orf118	C6orf118	422700	0	0	0
Q5T0Z8	Uncharacterized protein C6orf132	C6orf132	0	0	0	0
Q5SZD1	Uncharacterized protein C6orf141	C6orf141	0	0	0	0
Q6UXA7	Uncharacterized protein C6orf15	C6orf15	0	0	0	0
Q5TEZ5	Uncharacterized protein C6orf163	C6orf163	0	0	0	0
O95873	Uncharacterized protein C6orf47	C6orf47	0	0	0	0
Q5T4I8	Putative uncharacterized protein C6orf52	C6orf52	0	921653	0	460826
Q9GZU0	Uncharacterized protein C6orf62	C6orf62	1.49015e+06	0	0	0
Q6UWU4	Bombesin receptor0activated protein C6orf89	C6orf89	0	0	0	0
P10643	Complement component C7	C7	3.44993e+06	2.22337e+06	0	1.11168e+06
Q9BPX7	UPF0415 protein C7orf25	C7orf25	0	5286194	0	2643097
Q9BRJ6	Uncharacterized protein C7orf50	C7orf50	0	0	0	0
Q8NEG2	Uncharacterized protein C7orf57	C7orf57	851364	0	2.42365e+06	1.21183e+06
P07357	Complement component C8 alpha chain	C8A	0	0	0	0
P07358	Complement component C8 beta chain	C8B	2.10189e+06	0	0	0
Q9H7E9	UPF0488 protein C8orf33	C8orf33	0	0	0	0
Q49A92	Uncharacterized protein C8orf34	C8orf34	0	2.10201e+06	0	1.05101e+06
Q96CB5	Putative uncharacterized protein C8orf44	C8orf44	2747704	1.1664e+06	0	583198
Q96LL4	Uncharacterized protein C8orf48	C8orf48	0	2.82526e+06	0	1.41263e+06
Q8NAV2	Uncharacterized protein C8orf58	C8orf58	0	405817	0	202908
Q6P047	Uncharacterized protein C8orf74	C8orf74	0	0	0	0
Q96K31	Uncharacterized protein C8orf76	C8orf76	0	0	683830	341915
A0A2R8Y2Y2	Uncharacterized protein C8orf90	C8orf90	5.13643e+06	0	0	0
P02748	Complement component C9	C9	614065	0	1.48971e+06	744853
Q5VYM1	Uncharacterized protein C9orf131	C9orf131	709433	614280	8.95803e+07	4.50973e+07
Q5JTZ5	Uncharacterized protein C9orf152	C9orf152	0	1.25282e+06	632922	0
Q8N9P6	Uncharacterized protein C9orf163	C9orf163	433218	0	0	0
Q8IXQ3	Uncharacterized protein C9orf40	C9orf40	0	230979	0	115490
Q8TAL5	Uncharacterized protein C9orf43	C9orf43	0	1.58537e+06	0	792685
Q5SZB4	Uncharacterized protein C9orf50	C9orf50	0	459472	642904	551188
Q9NZ63	Splicing factor C9orf78	C9orf78	1.36886e+06	0	671017	335509
P00915	Carbonic anhydrase 1	CA1	0	344521	0	172260
Q9NS85	Carbonic anhydrase0related protein 10	CA10	0	1668701	0	834350
P22748	Carbonic anhydrase 4	CA4	0	403004	0	201502
Q9Y2D0	Carbonic anhydrase 5B, mitochondrial	CA5B	0	0	0	0
Q8WTZ4	Putative inactive carbonic anhydrase 5B0like protein	CA5BP1	0	0	0	0
P23280	Carbonic anhydrase 6	CA6	0	360087	0	180043
P43166	Carbonic anhydrase 7	CA7	0	0	973793	486896
P35219	Carbonic anhydrase0related protein	CA8	0	832948	0	416474
Q9Y376	Calcium0binding protein 39	CAB39	0	0	496184	248092
Q9Y6J0	Calcineurin0binding protein cabin01	CABIN1	1.24232e+06	0	197494	98747.2
Q8TDN4	CDK5 and ABL1 enzyme substrate 1	CABLES1	3212714	822958	0	411479
Q9BTV7	CDK5 and ABL1 enzyme substrate 2	CABLES2	669920	775708	1.41825e+06	1.09698e+06
Q9NPB3	Calcium0binding protein 2	CABP2	0	0	3.02695e+06	1.51348e+06
P57796	Calcium0binding protein 4	CABP4	0	0	0	0
Q96KC9	Calcium0binding and spermatid0specific protein 1	CABS1	0	0	252987	126493
Q5VU97	VWFA and cache domain0containing protein 1	CACHD1	0	0	1.06469e+06	532343
O00555	Voltage0dependent P/Q0type calcium channel subunit alpha01A	CACNA1A	0	3.25406e+06	1.38306e+06	2.31856e+06
Q00975	Voltage0dependent N0type calcium channel subunit alpha01B	CACNA1B	14660603	1.59715e+07	3.03194e+07	2.31455e+07
Q13936	Voltage0dependent L0type calcium channel subunit alpha01C	CACNA1C	0	0	0	0
Q01668	Voltage0dependent L0type calcium channel subunit alpha01D	CACNA1D	0	1.71809e+06	0	859044
Q15878	Voltage0dependent R0type calcium channel subunit alpha01E	CACNA1E	3.25313e+06	584385	7.12565e+06	3.85502e+06
O60840	Voltage0dependent L0type calcium channel subunit alpha01F	CACNA1F	286937	0	0	0
O43497	Voltage0dependent T0type calcium channel subunit alpha01G	CACNA1G	0	14010183	0	7.00509e+06
O95180	Voltage0dependent T0type calcium channel subunit alpha01H	CACNA1H	4.10932e+08	0	7.82201e+06	3.911e+06
Q9P0X4	Voltage0dependent T0type calcium channel subunit alpha01I	CACNA1I	3.24598e+06	0	1.5614e+07	7.80702e+06
Q13698	Voltage0dependent L0type calcium channel subunit alpha01S	CACNA1S	1.076e+06	535879	1.26641e+06	901145
P54289	Voltage0dependent calcium channel subunit alpha02/delta01	CACNA2D1	0	47031748	65869801	5.64508e+07
Q9NY47	Voltage0dependent calcium channel subunit alpha02/delta02	CACNA2D2	0	4654060	2791801	0
Q8IZS8	Voltage0dependent calcium channel subunit alpha02/delta03	CACNA2D3	3.87408e+06	2.39377e+06	4.06404e+06	3.2289e+06
Q7Z3S7	Voltage0dependent calcium channel subunit alpha02/delta04	CACNA2D4	586953	0	237971	118985
Q02641	Voltage0dependent L0type calcium channel subunit beta01	CACNB1	0	0	0	0
Q08289	Voltage0dependent L0type calcium channel subunit beta02	CACNB2	0	1.47532e+06	4.09873e+06	2.78703e+06
P54284	Voltage0dependent L0type calcium channel subunit beta03	CACNB3	1.95033e+06	0	0	0
O00305	Voltage0dependent L0type calcium channel subunit beta04	CACNB4	5.82801e+06	363517	0	181758
Q06432	Voltage0dependent calcium channel gamma01 subunit	CACNG1	0	0	0	0
P62955	Voltage0dependent calcium channel gamma07 subunit	CACNG7	0	0	0	0
Q8WXS5	Voltage0dependent calcium channel gamma08 subunit	CACNG8	0	0	0	0
Q8WUQ7	Splicing factor Cactin	CACTIN	0	446478	262300	354389
Q86Y37	CDK20associated and cullin domain0containing protein 1	CACUL1	0	0	0	0
Q9HB71	Calcyclin0binding protein	CACYBP	0	0	387051	193526
P27708	CAD protein	CAD	2.13844e+06	1.53038e+06	0	765192
Q8N3J6	Cell adhesion molecule 2	CADM2	15702189	0	0	0
Q8N126	Cell adhesion molecule 3	CADM3	8485233	0	135443	67721.6
Q8NFZ8	Cell adhesion molecule 4	CADM4	0	803943	0	401972
Q9ULU8	Calcium0dependent secretion activator 1	CADPS	0	525602	0	262801
Q86UW7	Calcium0dependent secretion activator 2	CADPS2	0	0	338748	169374
Q8TC20	Cancer0associated gene 1 protein	CAGE1	0	0	0	0
P05937	Calbindin	CALB1	1.00292e+07	562629	0	281314
P22676	Calretinin	CALB2	1.70908e+06	237748	2615705	1.42673e+06
P01258	Calcitonin	CALCA	0	0	0	0
Q13137	Calcium0binding and coiled0coil domain0containing protein 2	CALCOCO2	0	247552	217006	232279
Q05682	Caldesmon	CALD1	0	6.01694e+06	2.51163e+06	4.26428e+06
Q8IU99	Calcium homeostasis modulator protein 1	CALHM1	335518	13740276	0	6870138
Q86XJ0	Calcium homeostasis modulator protein 3	CALHM3	8093703	0	0	0
Q5JW98	Calcium homeostasis modulator protein 4	CALHM4	0	0	4262758	2131379
Q5R3K3	Calcium homeostasis modulator protein 6	CALHM6	54336792	26475530	0	13237765
P0DP25	Calmodulin03	CALM3	0	0	0	0
P27482	Calmodulin0like protein 3	CALML3	0	0	0	0
Q9NZT1	Calmodulin0like protein 5	CALML5	0	0	597389	298694
Q8TD86	Calmodulin0like protein 6	CALML6	0	0	0	0
Q9BXU9	Calcium0binding protein 8	CALN1	0	0	0	0
P27797	Calreticulin	CALR	0	0	776301	388151
Q96L12	Calreticulin03	CALR3	0	0	4770382	2385191
Q9NYX4	Neuron0specific vesicular protein calcyon	CALY	0	0	0	0
Q96NX5	Calcium/calmodulin0dependent protein kinase type 1G	CAMK1G	0	0	1.52849e+06	764243
Q13557	Calcium/calmodulin0dependent protein kinase type II subunit delta	CAMK2D	0	1.18423e+06	2.36356e+06	1773893
Q13555	Calcium/calmodulin0dependent protein kinase type II subunit gamma	CAMK2G	0	611626	0	305813
Q8N5S9	Calcium/calmodulin0dependent protein kinase kinase 1	CAMKK1	0	0	5.26903e+07	2.63452e+07
Q96RR4	Calcium/calmodulin0dependent protein kinase kinase 2	CAMKK2	0	329283	0	164641
Q8NCB2	CaM kinase0like vesicle0associated protein	CAMKV	0	0	0	0
P49069	Guided entry of tail0anchored proteins factor CAMLG	CAMLG	225217360	308260176	0	154130088
Q5T5Y3	Calmodulin0regulated spectrin0associated protein 1	CAMSAP1	978325	1.44433e+06	1.54548e+06	1.4949e+06
Q08AD1	Calmodulin0regulated spectrin0associated protein 2	CAMSAP2	0	968865	1.57371e+06	0
Q9P1Y5	Calmodulin0regulated spectrin0associated protein 3	CAMSAP3	1.99666e+06	0	0	0
Q9Y6Y1	Calmodulin0binding transcription activator 1	CAMTA1	1.63368e+06	0	0	0
O94983	Calmodulin0binding transcription activator 2	CAMTA2	632170	0	0	0
Q86VP6	Cullin0associated NEDD80dissociated protein 1	CAND1	0	0	9817639	4.90882e+06
O75155	Cullin0associated NEDD80dissociated protein 2	CAND2	2.984e+06	4463986	6414184	5439085
Q8WVQ1	Soluble calcium0activated nucleotidase 1	CANT1	0	0	491160	245580
P27824	Calnexin	CANX	0	0	1.60139e+06	800693
Q01518	Adenylyl cyclase0associated protein 1	CAP1	496238	815346	0	407673
P40123	Adenylyl cyclase0associated protein 2	CAP2	0	0	0	0
P07384	Calpain01 catalytic subunit	CAPN1	0	0	0	0
Q9HC96	Calpain010	CAPN10	0	0	1.64346e+06	821732
Q9UMQ6	Calpain011	CAPN11	0	0	0	0
Q6ZSI9	Calpain012	CAPN12	0	0	0	0
Q6MZZ7	Calpain013	CAPN13	0	0	0	0
A8MX76	Calpain014	CAPN14	0	1.24073e+06	0	620363
O75808	Calpain015	CAPN15	0	0	0	0
P17655	Calpain02 catalytic subunit	CAPN2	0	1.23543e+06	0	617715
P20807	Calpain03	CAPN3	0	0	0	0
O15484	Calpain05	CAPN5	0	0	0	0
Q9Y6W3	Calpain07	CAPN7	1.43393e+06	0	236646	118323
O14815	Calpain09	CAPN9	209034	0	0	0
Q96L46	Calpain small subunit 2	CAPNS2	0	0	0	0
Q14444	Caprin01	CAPRIN1	6.64498e+06	2.9174e+07	7.03549e+06	1.81047e+07
Q13938	Calcyphosin	CAPS	0	0	0	0
Q9BXY5	Calcyphosin02	CAPS2	0	7.18139e+06	0	3.59069e+06
Q8WWF8	Calcyphosin0like protein	CAPSL	0	0	0	0
P52907	F0actin0capping protein subunit alpha01	CAPZA1	9253072	7.20071e+06	5562187	6.38145e+06
P47755	F0actin0capping protein subunit alpha02	CAPZA2	0	306755	0	153378
Q96KX2	F0actin0capping protein subunit alpha03	CAPZA3	1.82873e+06	0	0	0
P47756	F0actin0capping protein subunit beta	CAPZB	2.07634e+07	1.09109e+07	1.099e+07	1.09504e+07
Q9BWT7	Caspase recruitment domain0containing protein 10	CARD10	0	0	0	0
Q9BXL7	Caspase recruitment domain0containing protein 11	CARD11	1.97127e+06	1.19943e+06	0	599715
Q9BXL6	Caspase recruitment domain0containing protein 14	CARD14	0	0	0	0
Q5EG05	Caspase recruitment domain0containing protein 16	CARD16	993692	0	0	0
Q96LW7	Caspase recruitment domain0containing protein 19	CARD19	0	0	1.18809e+06	594047
Q9BX69	Caspase recruitment domain0containing protein 6	CARD6	20390880	0	0	0
Q9H257	Caspase recruitment domain0containing protein 9	CARD9	0	0	1.1609e+06	580448
Q8N187	Calcium0responsive transcription factor	CARF	905803	0	39203192	19601596
Q86X55	Histone0arginine methyltransferase CARM1	CARM1	0	799241	0	399620
Q5VZK9	F0actin0uncapping protein LRRC16A	CARMIL1	528525	0	1.09354e+06	546768
Q6F5E8	Capping protein, Arp2/3 and myosin0I linker protein 2	CARMIL2	226089	426387	2.39639e+06	1.41139e+06
Q8ND23	Capping protein, Arp2/3 and myosin0I linker protein 3	CARMIL3	0	3.83034e+06	348195	0
Q8N4J0	Carnosine N0methyltransferase	CARNMT1	0	0	0	0
A5YM72	Carnosine synthase 1	CARNS1	0	0	2.9099e+06	1.45495e+06
P49589	Cysteine00tRNA ligase, cytoplasmic	CARS1	0	0	1.51895e+06	759474
O15234	Protein CASC3	CASC3	1.03242e+07	995542	0	497771
Q96PB1	N0acetylneuraminate 90O0acetyltransferase	CASD1	0	0	0	0
O14936	Peripheral plasma membrane protein CASK	CASK	578877	0	0	0
Q8WXD9	Caskin01	CASKIN1	936031	0	170505	85252.3
Q8WXE0	Caskin02	CASKIN2	4.18649e+07	0	182402	91200.8
P29466	Caspase01	CASP1	0	2.03136e+06	0	1.01568e+06
Q6UXS9	Inactive caspase012	CASP12	687722	0	0	0
P31944	Caspase014	CASP14	1.39556e+06	266529	2.57905e+06	1.42279e+06
P42574	Caspase03	CASP3	0	0	0	0
P49662	Caspase04	CASP4	4938719	1.39584e+06	0	697922
P55212	Caspase06	CASP6	0	0	0	0
P55210	Caspase07	CASP7	226178	212201	3.08055e+06	1.64637e+06
Q14790	Caspase08	CASP8	2.86342e+06	1.86421e+07	4.00735e+06	1.13247e+07
Q9UKL3	CASP80associated protein 2	CASP8AP2	5.98174e+06	6.18587e+06	1.10334e+06	3644602
P55211	Caspase09	CASP9	8093703	0	0	0
P31415	Calsequestrin01	CASQ1	0	0	0	0
P41180	Extracellular calcium0sensing receptor	CASR	0	577242	0	288621
Q9NQ75	Cas scaffolding protein family member 4	CASS4	0	332548	7.65639e+06	0
P20810	Calpastatin	CAST	0	0	0	0
Q8WTX7	Cytosolic arginine sensor for mTORC1 subunit 1	CASTOR1	0	0	0	0
Q86V15	Zinc finger protein castor homolog 1	CASZ1	959915	764831	1.5197e+06	1.14226e+06
P04040	Catalase	CAT	215033	1.20767e+06	0	603835
Q7Z7H3	Ciliogenesis0associated TTC170interacting protein	CATIP	0	0	645184	322592
Q13166	CATR tumorigenic conversion 1 protein	CATR1	0	0	0	0
Q8NEC5	Cation channel sperm0associated protein 1	CATSPER1	2.03778e+06	1.70775e+06	0	853873
Q96P56	Cation channel sperm0associated protein 2	CATSPER2	0	318177	0	159088
Q86XQ3	Cation channel sperm0associated protein 3	CATSPER3	0	0	0	0
Q7RTX7	Cation channel sperm0associated protein 4	CATSPER4	0	0	0	0
Q9H7T0	Cation channel sperm0associated auxiliary subunit beta	CATSPERB	0	0	0	0
Q5SY80	Cation channel sperm0associated auxiliary subunit epsilon	CATSPERE	0	1.04809e+06	0	524043
Q6ZRH7	Cation channel sperm0associated auxiliary subunit gamma	CATSPERG	0	0	1.22588e+06	612942
Q6NZI2	Caveolae0associated protein 1	CAVIN1	0	0	382549	191275
O95810	Caveolae0associated protein 2	CAVIN2	3.86674e+06	0	0	0
Q969G5	Caveolae0associated protein 3	CAVIN3	0	0	0	0
Q5BKX8	Caveolae0associated protein 4	CAVIN4	0	0	284211	142105
Q8N350	Voltage0dependent calcium channel beta subunit0associated regulatory protein	CBARP	0	0	0	1.59971e+06
O43439	Protein CBFA2T2	CBFA2T2	0	0	0	0
O75081	Protein CBFA2T3	CBFA2T3	485351	903299	0	451650
Q13951	Core0binding factor subunit beta	CBFB	339084	0	0	0
P22681	E3 ubiquitin0protein ligase CBL	CBL	18521024	0	0	0
Q13191	E3 ubiquitin0protein ligase CBL0B	CBLB	21939668	0	863058	431529
Q9ULV8	E3 ubiquitin0protein ligase CBL0C	CBLC	0	0	0	0
P27352	Cobalamin binding intrinsic factor	CBLIF	0	624976	0	312488
Q8N7E2	E3 ubiquitin0protein ligase CBLL2	CBLL2	0	0	0	0
P23435	Cerebellin01	CBLN1	909284	1.92263e+06	974702	1.44866e+06
P16152	Carbonyl reductase [NADPH] 1	CBR1	0	0	402298	201149
O75828	Carbonyl reductase [NADPH] 3	CBR3	0	472175	0	236088
Q8N4T8	30oxoacyl0[acyl0carrier0protein] reductase	CBR4	0	0	0	0
P35520	Cystathionine beta0synthase	CBS	4639006	5.19631e+06	0	2.59815e+06
Q14781	Chromobox protein homolog 2	CBX2	0	0	0	0
O00257	E3 SUMO0protein ligase CBX4	CBX4	0	3.3585e+06	1.72606e+06	2.54228e+06
P45973	Chromobox protein homolog 5	CBX5	4.07813e+06	2.07387e+06	0	1.03694e+06
Q9HC52	Chromobox protein homolog 8	CBX8	1.41435e+07	444238	735879	590059
Q9Y3M2	Protein chibby homolog 1	CBY1	0	0	2.41142e+06	1.20571e+06
Q6P1N0	Coiled0coil and C2 domain0containing protein 1A	CC2D1A	0	0	1.56996e+06	784981
Q5T0F9	Coiled0coil and C2 domain0containing protein 1B	CC2D1B	0	0	1.71959e+06	859794
Q9P2K1	Coiled0coil and C2 domain0containing protein 2A	CC2D2A	1.90686e+06	912115	583114	747614
Q6DHV5	Protein CC2D2B	CC2D2B	170975	0	0	0
Q8IX12	Cell division cycle and apoptosis regulator protein 1	CCAR1	826497	0	2.11789e+07	1.05895e+07
Q6UXH8	Collagen and calcium0binding EGF domain0containing protein 1	CCBE1	0	1.70533e+06	0	852667
Q96A19	Coiled0coil domain0containing protein 102A	CCDC102A	1.06069e+07	427706	2217373	1.32254e+06
Q68D86	Coiled0coil domain0containing protein 102B	CCDC102B	1.64863e+06	0	404076	202038
Q8IW40	Coiled0coil domain0containing protein 103	CCDC103	911299	0	779990	389995
Q9BWC9	Coiled0coil domain0containing protein 106	CCDC106	0	0	0	0
Q8WV48	Coiled0coil domain0containing protein 107	CCDC107	0	0	0	0
Q8TBZ0	Coiled0coil domain0containing protein 110	CCDC110	4.55088e+06	0	1.49285e+06	746424
Q8NEF3	Coiled0coil domain0containing protein 112	CCDC112	970588	0	0	0
Q9H0I3	Coiled0coil domain0containing protein 113	CCDC113	713470	0	0	0
Q96NT0	Coiled0coil domain0containing protein 115	CCDC115	0	0	132369	66184.4
Q8IYX3	Coiled0coil domain0containing protein 116	CCDC116	1.12681e+06	0	0	0
Q96HB5	Coiled0coil domain0containing protein 120	CCDC120	2.29728e+06	5641592	4.05267e+06	4.84713e+06
Q6ZUS5	Coiled0coil domain0containing protein 121	CCDC121	1.52635e+06	0	0	0
Q5T0U0	Coiled0coil domain0containing protein 122	CCDC122	0	0	0	0
Q96CT7	Coiled0coil domain0containing protein 124	CCDC124	3147020	2.82526e+06	2.70035e+06	2.7628e+06
Q86Z20	Coiled0coil domain0containing protein 125	CCDC125	4.12678e+06	1.45696e+06	0	728482
Q96BQ5	Coiled0coil domain0containing protein 127	CCDC127	0	0	0	0
Q8IYE1	Coiled0coil domain0containing protein 13	CCDC13	0	0	0	0
Q96JN2	Coiled0coil domain0containing protein 136	CCDC136	3.02078e+07	0	1.59077e+06	795386
Q96M89	Coiled0coil domain0containing protein 138	CCDC138	0	0	0	0
Q49A88	Coiled0coil domain0containing protein 14	CCDC14	0	0	0	0
Q96MF4	Coiled0coil domain0containing protein 140	CCDC140	0	0	0	0
Q6ZP82	Coiled0coil domain0containing protein 141	CCDC141	1.76441e+06	891077	0	445539
Q17RM4	Coiled0coil domain0containing protein 142	CCDC142	0	0	0	0
A2RUR9	Coiled0coil domain0containing protein 144A	CCDC144A	615468	349125	121827752	6.10884e+07
Q3MJ40	Putative coiled0coil domain0containing protein 144B	CCDC144BP	0	383151	0	191576
Q8IYA2	Putative coiled0coil domain0containing protein 144C	CCDC144CP	2.02655e+06	0	0	0
Q6NUI1	Putative coiled0coil domain0containing protein 144 N0terminal0like	CCDC144NL	0	0	0	0
Q8IYE0	Coiled0coil domain0containing protein 146	CCDC146	596754	438212	13415640	6.92693e+06
Q8NFR7	Coiled0coil domain0containing protein 148	CCDC148	3.25224e+06	0	2.34879e+07	1.1744e+07
Q6ZUS6	Coiled0coil domain0containing protein 149	CCDC149	0	631740	0	315870
Q0P6D6	Coiled0coil domain0containing protein 15	CCDC15	2.38633e+06	1.7653e+06	0	882648
Q8NCX0	Coiled0coil domain0containing protein 150	CCDC150	2.33829e+06	1.37512e+06	0	687561
Q4G0S7	Coiled0coil domain0containing protein 152	CCDC152	0	0	0	0
Q494R4	Coiled0coil domain0containing protein 153	CCDC153	0	0	0	0
A6NI56	Coiled0coil domain0containing protein 154	CCDC154	0	635903	16835306	0
Q569K6	Coiled0coil domain0containing protein 157	CCDC157	1.36459e+06	0	0	0
Q5M9N0	Coiled0coil domain0containing protein 158	CCDC158	4.4333e+06	2.66795e+06	6.5147e+06	4.59133e+06
A6NGH7	Coiled0coil domain0containing protein 160	CCDC160	0	0	0	0
A0A0D9SF12	Transmembrane protein CCDC163	CCDC163	0	0	0	0
P0CW27	Coiled0coil domain0containing protein 166	CCDC166	0	0	0	0
Q9P0B6	Coiled0coil domain0containing protein 167	CCDC167	0	0	0	0
Q8NDH2	Leucine0rich repeat transmembrane protein CCDC168	CCDC168	7.56509e+07	3.95653e+06	5.77408e+07	3.08486e+07
A6NNP5	Coiled0coil domain0containing protein 169	CCDC169	3.66797e+07	0	0	0
Q96LX7	Coiled0coil domain0containing protein 17	CCDC17	0	622995	0	311497
Q8IYT3	Coiled0coil domain0containing protein 170	CCDC170	2.32013e+06	0	359775	179887
Q6TFL3	Coiled0coil domain0containing protein 171	CCDC171	13126562	8.15129e+06	5124958	6.63813e+06
P0C7W6	Coiled0coil domain0containing protein 172	CCDC172	1.31794e+06	4.98081e+06	0	2.4904e+06
Q6PII3	Coiled0coil domain0containing protein 174	CCDC174	0	0	0	0
P0C221	Coiled0coil domain0containing protein 175	CCDC175	0	0	1.48635e+06	743173
Q9NQR7	Coiled0coil domain0containing protein 177	CCDC177	30964932	2.33802e+07	15222783	1.93015e+07
Q5BJE1	Coiled0coil domain0containing protein 178	CCDC178	0	410640	4.95573e+06	2.68318e+06
Q5T9S5	Coiled0coil domain0containing protein 18	CCDC18	5810246	985175	17168565	9.07687e+06
Q9P1Z9	Coiled0coil domain0containing protein 180	CCDC180	435444	0	3.50774e+06	1.75387e+06
Q5TID7	Coiled0coil domain0containing protein 181	CCDC181	1.04298e+06	465994	0	232997
Q5T5S1	Coiled0coil domain0containing protein 183	CCDC183	0	947443	1.26232e+06	0
Q52MB2	Coiled0coil domain0containing protein 184	CCDC184	0	383521	0	191760
Q8N715	Coiled0coil domain0containing protein 185	CCDC185	1.52952e+06	0	0	0
Q7Z3E2	Coiled0coil domain0containing protein 186	CCDC186	4.72455e+06	0	100964	50481.8
A0A096LP49	Coiled0coil domain0containing protein 187	CCDC187	1.24601e+08	0	286544	143272
Q8NCU4	Coiled0coil domain0containing protein 191	CCDC191	0	535993	0	267997
P0DO97	Coiled0coil domain0containing protein 192	CCDC192	0	293716	1.6898e+06	991757
A0A1B0GVG4	Coiled0coil domain0containing protein 194	CCDC194	0	0	0	0
A0A1B0GUA6	Putative coiled0coil domain0containing protein 195	CCDC195	3.55619e+06	0	0	0
A0A1B0GTZ2	Putative coiled0coil domain0containing protein 196	CCDC196	0	685958	0	342979
Q9NVL8	Uncharacterized protein CCDC198	CCDC198	0	1.94802e+06	481732	0
A0A1B0GTI1	Coiled0coil domain0containing protein 201	CCDC201	0	0	4379519	2.18976e+06
O60826	Coiled0coil domain0containing protein 22	CCDC22	0	0	0	0
Q8N4L8	Coiled0coil domain0containing protein 24	CCDC24	0	0	0	0
Q86WR0	Coiled0coil domain0containing protein 25	CCDC25	0	0	0	0
Q2M243	Coiled0coil domain0containing protein 27	CCDC27	9.41596e+06	24508860	1.49292e+07	1.9719e+07
Q8IWP9	Coiled0coil domain0containing protein 28A	CCDC28A	3.57286e+06	0	0	0
Q5VVM6	Coiled0coil domain0containing protein 30	CCDC30	0	0	2.80635e+06	1.40318e+06
Q9BV29	Coiled0coil domain0containing protein 32	CCDC32	0	0	0	0
Q8N5R6	Coiled0coil domain0containing protein 33	CCDC33	0	0	6.11223e+06	3.05612e+06
Q96HJ3	Coiled0coil domain0containing protein 34	CCDC34	0	0	3.38152e+06	1.69076e+06
Q502W7	Coiled0coil domain0containing protein 38	CCDC38	3.26152e+06	0	1.98956e+06	994778
Q9UFE4	Coiled0coil domain0containing protein 39	CCDC39	3.67417e+06	285523	1.21389e+07	6.21221e+06
Q4G0X9	Coiled0coil domain0containing protein 40	CCDC40	2.99955e+07	67431542	2.94365e+06	3.51876e+07
Q96M95	Coiled0coil domain0containing protein 42	CCDC42	0	0	0	0
Q96MW1	Coiled0coil domain0containing protein 43	CCDC43	0	0	0	0
Q96A33	PAT complex subunit CCDC47	CCDC47	0	317633	0	158816
Q8IVM0	Coiled0coil domain0containing protein 50	CCDC50	0	0	0	0
Q8NEL0	Coiled0coil domain0containing protein 54	CCDC54	0	0	0	0
Q2TAC2	Coiled0coil domain0containing protein 57	CCDC57	0	129795	0	64897.4
Q9P031	Thyroid transcription factor 10associated protein 26	CCDC59	0	0	1216064	608032
Q16204	Coiled0coil domain0containing protein 6	CCDC6	0	0	3.0929e+06	1.54645e+06
Q8IWA6	Coiled0coil domain0containing protein 60	CCDC60	0	0	0	0
Q9Y6R9	Centrosomal protein CCDC61	CCDC61	623022	0	2.50749e+07	1.25374e+07
Q6P9F0	Coiled0coil domain0containing protein 62	CCDC62	0	1.07583e+06	206112	640970
Q8NA47	Coiled0coil domain0containing protein 63	CCDC63	0	2.20324e+07	10841370	0
Q8IXS2	Dynein regulatory complex subunit 2	CCDC65	14375388	4.51657e+06	8.17521e+06	6345890
A2RUB6	Coiled0coil domain0containing protein 66	CCDC66	798649	0	882471	441235
A6NI79	Coiled0coil domain0containing protein 69	CCDC69	4754077	0	561832	280916
Q96M83	Coiled0coil domain0containing protein 7	CCDC7	0	4.16145e+06	0	2.08073e+06
Q6NSX1	Coiled0coil domain0containing protein 70	CCDC70	0	0	0	0
Q8IV32	Coiled0coil domain0containing protein 71	CCDC71	9.71102e+07	863406	172000	517703
Q8N9Z2	Coiled0coil domain0containing protein 71L	CCDC71L	5.19086e+06	4116482	0	2058241
Q6ZRK6	Coiled0coil domain0containing protein 73	CCDC73	339240	2.24575e+06	900359	1.57305e+06
Q96LY2	Coiled0coil domain0containing protein 74B	CCDC74B	0	307431	5394845	2.85114e+06
Q9BR77	Coiled0coil domain0containing protein 77	CCDC77	3.88705e+06	3.69529e+06	923529	2.30941e+06
A2IDD5	Coiled0coil domain0containing protein 78	CCDC78	0	1.65609e+07	0	8.28046e+06
Q9H0W5	Coiled0coil domain0containing protein 8	CCDC8	0	507291	3.26184e+06	0
Q76M96	Coiled0coil domain0containing protein 80	CCDC80	0	1.54858e+06	0	774288
Q8N4S0	Coiled0coil domain0containing protein 82	CCDC82	0	402090	0	201045
Q8IWF9	Coiled0coil domain0containing protein 83	CCDC83	0	0	0	0
Q96PX6	Coiled0coil domain0containing protein 85A	CCDC85A	0	0	0	0
A6NKD9	Coiled0coil domain0containing protein 85C	CCDC85C	0	0	0	0
Q9H6F5	Coiled0coil domain0containing protein 86	CCDC86	2051619	2.07271e+06	2.13552e+06	2.10412e+06
Q9NVE4	Coiled0coil domain0containing protein 87	CCDC87	0	162169	1.97293e+06	1.06755e+06
Q3V6T2	Girdin	CCDC88A	549586	6.18616e+06	7.93611e+06	7.06114e+06
A6NC98	Coiled0coil domain0containing protein 88B	CCDC88B	1.75149e+06	1.4082e+06	142892520	7.21504e+07
Q9P219	Protein Daple	CCDC88C	2.13108e+06	1.5017e+06	28856972	1.51793e+07
Q8N998	Coiled0coil domain0containing protein 89	CCDC89	393261	0	0	0
Q9Y3X0	Coiled0coil domain0containing protein 9	CCDC9	739322	667615	0	333807
Q7Z6B0	Coiled0coil domain0containing protein 91	CCDC91	0	0	711836	355918
Q53HC0	Coiled0coil domain0containing protein 92	CCDC92	0	0	1.07909e+06	539545
Q567U6	Coiled0coil domain0containing protein 93	CCDC93	4.31595e+06	1.73525e+06	1.15054e+06	1.44289e+06
Q2M329	Coiled0coil domain0containing protein 96	CCDC96	1.25087e+06	722219	1.71847e+06	1.22034e+06
Q96F63	Coiled0coil domain0containing protein 97	CCDC97	57639880	0	0	0
Q6ZUT6	Coiled0coil domain0containing protein 9B	CCDC9B	277493	0	0	0
Q8TC90	Coiled0coil domain0containing glutamate0rich protein 1	CCER1	0	513027	0	256513
I3L3R5	Coiled0coil domain0containing glutamate0rich protein 2	CCER2	0	649596	88414.1	0
Q8TD31	Coiled0coil alpha0helical rod protein 1	CCHCR1	0	0	0	0
Q13939	Calicin	CCIN	0	0	0	0
P32238	Cholecystokinin receptor type A	CCKAR	0	0	711439	355719
P32239	Gastrin/cholecystokinin type B receptor	CCKBR	630975	0	0	0
P22362	C0C motif chemokine 1	CCL1	2460823	0	0	0
Q16627	C0C motif chemokine 14	CCL14	0	7192502	376989	0
Q92583	C0C motif chemokine 17	CCL17	0	0	0	0
O00175	C0C motif chemokine 24	CCL24	0	0	0	0
O15444	C0C motif chemokine 25	CCL25	0	0	0	0
Q9Y258	C0C motif chemokine 26	CCL26	0	366603	0	183302
Q9BSQ5	Cerebral cavernous malformations 2 protein	CCM2	0	0	0	0
Q9NUG4	Cerebral cavernous malformations 2 protein0like	CCM2L	0	4.02729e+06	0	2.01364e+06
P29279	CCN family member 2	CCN2	0	0	370021	185011
P48745	CCN family member 3	CCN3	2958845	197310	0	98654.9
O95388	CCN family member 4	CCN4	0	0	402379	201190
O95389	Cellular communication network factor 6	CCN6	0	0	0	0
P78396	Cyclin0A1	CCNA1	0	0	0	0
P20248	Cyclin0A2	CCNA2	0	0	0	0
P14635	G2/mitotic0specific cyclin0B1	CCNB1	0	0	221687	110844
Q9NPC3	E3 ubiquitin0protein ligase CCNB1IP1	CCNB1IP1	0	0	0	0
O95067	G2/mitotic0specific cyclin0B2	CCNB2	2.68639e+06	6.66856e+06	2594362	4.63146e+06
Q8WWL7	G2/mitotic0specific cyclin0B3	CCNB3	13500799	0	0	0
P24863	Cyclin0C	CCNC	0	0	1.32184e+06	660919
P24385	G1/S0specific cyclin0D1	CCND1	14925531	0	0	0
P30279	G1/S0specific cyclin0D2	CCND2	0	0	943069	471534
P30281	G1/S0specific cyclin0D3	CCND3	1545763	0	785594	392797
O95273	Cyclin0D10binding protein 1	CCNDBP1	0	0	510060	255030
P24864	G1/S0specific cyclin0E1	CCNE1	436055	1.06831e+06	0	534156
O96020	G1/S0specific cyclin0E2	CCNE2	0	0	0	0
P41002	Cyclin0F	CCNF	0	1.00658e+07	3.14859e+06	6.60721e+06
P51959	Cyclin0G1	CCNG1	0	0	0	0
Q16589	Cyclin0G2	CCNG2	0	0	0	0
P51946	Cyclin0H	CCNH	0	0	0	0
Q14094	Cyclin0I	CCNI	4966486	0	5.34487e+06	2.67243e+06
Q5T5M9	Cyclin0J	CCNJ	0	0	0	0
Q8IV13	Cyclin0J0like protein	CCNJL	8.1002e+06	0	0	0
O75909	Cyclin0K	CCNK	407078	0	0	0
Q9UK58	Cyclin0L1	CCNL1	0	0	0	0
Q96S94	Cyclin0L2	CCNL2	7622307	660909	1.6581e+06	1.1595e+06
P22674	Cyclin0O	CCNO	0	0	0	0
O60563	Cyclin0T1	CCNT1	0	447433	0	223717
O60583	Cyclin0T2	CCNT2	0	1.11134e+06	0	555670
Q8ND76	Cyclin0Y	CCNY	282189	0	19481190	9740595
P0C7X3	Putative cyclin0Y0like protein 3	CCNYL3	93881776	0	0	0
O43303	Centriolar coiled0coil protein of 110 kDa	CCP110	3.32594e+06	0	4.30111e+06	2.15056e+06
Q9ULG6	Cell cycle progression protein 1	CCPG1	1.6498e+06	0	1.60736e+06	803682
P32246	C0C chemokine receptor type 1	CCR1	0	356173	0	178087
P51684	C0C chemokine receptor type 6	CCR6	0	0	0	0
P51685	C0C chemokine receptor type 8	CCR8	0	0	0	0
O14618	Copper chaperone for superoxide dismutase	CCS	0	0	0	0
Q9C0I3	Serine0rich coiled0coil domain0containing protein 1	CCSER1	927066	0	0	0
Q9H7U1	Serine0rich coiled0coil domain0containing protein 2	CCSER2	0	0	0	0
P78371	T0complex protein 1 subunit beta	CCT2	1.96401e+06	144396	0	72198
P49368	T0complex protein 1 subunit gamma	CCT3	1.3379e+06	234802	360875	297839
P50991	T0complex protein 1 subunit delta	CCT4	0	368519	981368	674944
P48643	T0complex protein 1 subunit epsilon	CCT5	0	0	578889	289445
P40227	T0complex protein 1 subunit zeta	CCT6A	2.30033e+06	1.06577e+06	0	532883
Q92526	T0complex protein 1 subunit zeta02	CCT6B	0	0	0	0
Q99832	T0complex protein 1 subunit eta	CCT7	0	487975	0	243987
P50990	T0complex protein 1 subunit theta	CCT8	680173	0	346051	173025
A6NM43	Putative T0complex protein 1 subunit theta0like 1	CCT8L1P	0	0	0	0
Q96SF2	T0complex protein 1 subunit theta0like 2	CCT8L2	0	0	0	0
P86790	Vacuolar fusion protein CCZ1 homolog B	CCZ1B	0	0	0	0
Q93033	Immunoglobulin superfamily member 2	CD101	274383	0	0	0
Q6YHK3	CD109 antigen	CD109	0	0	0	0
Q86VB7	Scavenger receptor cysteine0rich type 1 protein M130	CD163	221749	0	62708040	31354020
Q9NR16	Scavenger receptor cysteine0rich type 1 protein M160	CD163L1	2.94466e+06	0	0	0
P15391	B0lymphocyte antigen CD19	CD19	0	0	9.86848e+06	4.93424e+06
P29017	T0cell surface glycoprotein CD1c	CD1C	0	1.7413e+06	822893	0
P41217	OX02 membrane glycoprotein	CD200	0	0	0	908578
Q6Q8B3	Cell surface glycoprotein CD200 receptor 2	CD200R1L	0	0	0	0
Q9NNX6	CD209 antigen	CD209	0	0	140850	70425.1
P20273	B0cell receptor CD22	CD22	0	0	30604480	15302240
Q15762	CD226 antigen	CD226	0	0	0	0
P20963	T0cell surface glycoprotein CD3 zeta chain	CD247	0	0	0	0
Q9HCU0	Endosialin	CD248	0	0	0	0
P26842	CD27 antigen	CD27	0	0	0	0
Q9Y5K6	CD20associated protein	CD2AP	160514	0	0	0
Q496F6	CMRF350like molecule 2	CD300E	0	0	0	0
A0A0K2S4Q6	Protein CD300H	CD300H	0	0	0	0
A8K4G0	CMRF350like molecule 7	CD300LB	0	0	0	0
Q6UXZ3	CMRF350like molecule 5	CD300LD	0	0	0	0
Q6UXG3	CMRF350like molecule 9	CD300LG	0	0	768233	384116
Q8IX05	CD302 antigen	CD302	0	388662	0	194331
Q9NPF0	CD320 antigen	CD320	0	0	0	0
P28906	Hematopoietic progenitor cell antigen CD34	CD34	1.01607e+06	0	0	0
P16671	Platelet glycoprotein 4	CD36	7176646	6647532	3.90433e+06	5.27593e+06
P28907	ADP0ribosyl cyclase/cyclic ADP0ribose hydrolase 1	CD38	0	0	2.06978e+06	1.03489e+06
P04234	T0cell surface glycoprotein CD3 delta chain	CD3D	684331	0	0	0
P07766	T0cell surface glycoprotein CD3 epsilon chain	CD3E	0	107512	1.33374e+06	0
P09693	T0cell surface glycoprotein CD3 gamma chain	CD3G	0	0	0	0
P01730	T0cell surface glycoprotein CD4	CD4	0	0	400726	200363
P25942	Tumor necrosis factor receptor superfamily member 5	CD40	0	0	0	0
P29965	CD40 ligand	CD40LG	0	0	0	0
P16070	CD44 antigen	CD44	488368	0	491313	245657
P15529	Membrane cofactor protein	CD46	0	0	262257	131129
Q08722	Leukocyte surface antigen CD47	CD47	0	0	0	0
P09326	CD48 antigen	CD48	0	0	0	0
P06127	T0cell surface glycoprotein CD5	CD5	0	562935	483880	0
P08174	Complement decay0accelerating factor	CD55	0	0	151856	75928.2
P13987	CD59 glycoprotein	CD59	3.91985e+06	2.97134e+06	876068	1.9237e+06
O43866	CD5 antigen0like	CD5L	1.75732e+06	4.21234e+06	904402	2.55837e+06
P30203	T0cell differentiation antigen CD6	CD6	1.37913e+06	459150	0	229575
P08962	CD63 antigen	CD63	0	0	0	0
P32970	CD70 antigen	CD70	270190	294323	0	147161
P11912	B0cell antigen receptor complex0associated protein alpha chain	CD79A	0	0	0	0
P40259	B0cell antigen receptor complex0associated protein beta chain	CD79B	0	0	0	0
P33681	T0lymphocyte activation antigen CD80	CD80	0	0	0	0
P60033	CD81 antigen	CD81	0	0	0	0
P42081	T0lymphocyte activation antigen CD86	CD86	0	1.64173e+06	0	820865
P10966	T0cell surface glycoprotein CD8 beta chain	CD8B	0	0	0	0
A6NJW9	T0cell surface glycoprotein CD8 beta02 chain	CD8B2	3.26831e+06	0	0	0
Q9NPY3	Complement component C1q receptor	CD93	0	0	837412	418706
P32320	Cytidine deaminase	CDA	0	0	0	0
Q9BWV3	Cytidine and dCMP deaminase domain0containing protein 1	CDADC1	0	1.26535e+06	987318	0
Q8IWY9	Codanin01	CDAN1	0	162251	241990	202121
Q9UNH5	Dual specificity protein phosphatase CDC14A	CDC14A	0	0	0	0
A4D256	Dual specificity protein phosphatase CDC14C	CDC14C	0	3.04997e+06	0	1.52498e+06
Q86Y33	Cell division cycle protein 20 homolog B	CDC20B	0	288010	106405	0
Q9UJX2	Cell division cycle protein 23 homolog	CDC23	1.97452e+06	312855	0	156428
P30304	M0phase inducer phosphatase 1	CDC25A	0	0	278692	139346
P30305	M0phase inducer phosphatase 2	CDC25B	0	613162	0	306581
P30307	M0phase inducer phosphatase 3	CDC25C	0	0	674388	337194
Q8NHZ8	Anaphase0promoting complex subunit CDC26	CDC26	0	0	1.0038e+06	501902
P30260	Cell division cycle protein 27 homolog	CDC27	0	266818	532546	0
Q16543	Hsp90 co0chaperone Cdc37	CDC37	630686	0	21005584	10502792
O60508	Pre0mRNA0processing factor 17	CDC40	0	495687	0	247844
Q5VT25	Serine/threonine0protein kinase MRCK alpha	CDC42BPA	1.08045e+07	9.62683e+06	2.5868e+06	6.10681e+06
Q9Y5S2	Serine/threonine0protein kinase MRCK beta	CDC42BPB	3.64288e+06	4.76198e+06	0	2.38099e+06
Q6DT37	Serine/threonine0protein kinase MRCK gamma	CDC42BPG	0	767614	0	383807
Q00587	Cdc42 effector protein 1	CDC42EP1	418917	0	0	0
Q9H3Q1	Cdc42 effector protein 4	CDC42EP4	0	0	0	0
O75419	Cell division control protein 45 homolog	CDC45	279589	0	176148	88074
Q99459	Cell division cycle 50like protein	CDC5L	0	0	6.84196e+06	3.42098e+06
Q99741	Cell division control protein 6 homolog	CDC6	0	2.46483e+06	0	1.23242e+06
O00311	Cell division cycle 70related protein kinase	CDC7	0	4.7229e+06	6877014	5.79995e+06
Q6P1J9	Parafibromin	CDC73	0	0	2.43719e+06	1.2186e+06
Q69YH5	Cell division cycle0associated protein 2	CDCA2	0	3.90442e+06	2155987	3.0302e+06
Q9BXL8	Cell division cycle0associated protein 4	CDCA4	0	1.80464e+06	0	902322
Q96FF9	Sororin	CDCA5	0	349924	0	174962
Q9BWT1	Cell division cycle0associated protein 7	CDCA7	0	0	0	0
Q96GN5	Cell division cycle0associated 70like protein	CDCA7L	0	0	0	0
Q9H5V8	CUB domain0containing protein 1	CDCP1	5.23796e+06	693239	7.33421e+06	4.01372e+06
P12830	Cadherin01	CDH1	0	0	0	0
Q9Y6N8	Cadherin010	CDH10	5.55976e+06	0	0	0
P55287	Cadherin011	CDH11	5824585	0	2.76518e+06	1.38259e+06
P55289	Cadherin012	CDH12	252553	0	441123	220562
P55290	Cadherin013	CDH13	0	0	0	0
O75309	Cadherin016	CDH16	0	0	493511	246755
Q12864	Cadherin017	CDH17	0	0	0	0
Q13634	Cadherin018	CDH18	0	0	0	0
Q9H159	Cadherin019	CDH19	327421	0	0	0
P19022	Cadherin02	CDH2	0	0	0	0
Q9HBT6	Cadherin020	CDH20	0	0	0	0
Q9UJ99	Cadherin022	CDH22	3.4235e+06	3.57132e+06	3.54199e+06	3.55666e+06
Q9H251	Cadherin023	CDH23	623438	1.30845e+06	287496	797972
Q86UP0	Cadherin024	CDH24	4.11195e+06	0	0	0
Q8IXH8	Cadherin0like protein 26	CDH26	0	0	0	0
P22223	Cadherin03	CDH3	0	0	0	0
P55283	Cadherin04	CDH4	874278	268565	0	134283
P33151	Cadherin05	CDH5	9.76297e+07	0	0	0
P55285	Cadherin06	CDH6	0	0	0	0
Q9ULB5	Cadherin07	CDH7	0	0	0	0
P55286	Cadherin08	CDH8	0	0	2.01371e+06	1.00686e+06
Q9ULB4	Cadherin09	CDH9	687637	0	0	0
Q96JP9	Cadherin0related family member 1	CDHR1	0	0	0	0
Q9BYE9	Cadherin0related family member 2	CDHR2	0	0	0	0
Q6ZTQ4	Cadherin0related family member 3	CDHR3	0	0	616604	308302
Q15131	Cyclin0dependent kinase 10	CDK10	1.20162e+06	1.38131e+08	6.51241e+06	7.23218e+07
Q9UQ88	Cyclin0dependent kinase 11A	CDK11A	225217360	2.38318e+08	3.04877e+08	2.71597e+08
Q9NYV4	Cyclin0dependent kinase 12	CDK12	0	0	0	0
Q14004	Cyclin0dependent kinase 13	CDK13	0	0	0	0
O94921	Cyclin0dependent kinase 14	CDK14	0	0	0	0
Q96Q40	Cyclin0dependent kinase 15	CDK15	0	856743	0	428372
Q00536	Cyclin0dependent kinase 16	CDK16	0	0	0	0
Q00537	Cyclin0dependent kinase 17	CDK17	0	0	0	2.48966e+06
Q07002	Cyclin0dependent kinase 18	CDK18	0	757944	0	378972
Q9BWU1	Cyclin0dependent kinase 19	CDK19	0	357669	0	178835
P24941	Cyclin0dependent kinase 2	CDK2	0	0	0	0
Q00526	Cyclin0dependent kinase 3	CDK3	0	471969	0	235984
P11802	Cyclin0dependent kinase 4	CDK4	0	0	0	0
Q00535	Cyclin0dependent kinase 5	CDK5	1.75471e+06	0	0	0
Q13319	Cyclin0dependent kinase 5 activator 2	CDK5R2	0	0	3.93732e+07	1.96866e+07
Q96SZ6	Mitochondrial tRNA methylthiotransferase CDK5RAP1	CDK5RAP1	0	0	0	0
Q96SN8	CDK5 regulatory subunit0associated protein 2	CDK5RAP2	7504313	8.55666e+06	0	4.27833e+06
Q00534	Cyclin0dependent kinase 6	CDK6	0	0	0	160062
P50613	Cyclin0dependent kinase 7	CDK7	8496277	8098452	0	4049226
P49336	Cyclin0dependent kinase 8	CDK8	418066	620043	6515473	3567758
P50750	Cyclin0dependent kinase 9	CDK9	1.05663e+06	1.27719e+06	0	638597
Q5VV42	Threonylcarbamoyladenosine tRNA methylthiotransferase	CDKAL1	0	631713	0	315856
Q00532	Cyclin0dependent kinase0like 1	CDKL1	5.56349e+06	0	0	1.48226e+06
Q92772	Cyclin0dependent kinase0like 2	CDKL2	0	1189101	306784	747943
Q8IVW4	Cyclin0dependent kinase0like 3	CDKL3	0	0	0	0
Q5MAI5	Cyclin0dependent kinase0like 4	CDKL4	0	350375	0	175187
O76039	Cyclin0dependent kinase0like 5	CDKL5	0	0	1.18454e+06	592270
P38936	Cyclin0dependent kinase inhibitor 1	CDKN1A	1.87277e+06	1.59456e+06	953221	1.27389e+06
P46527	Cyclin0dependent kinase inhibitor 1B	CDKN1B	0	0	0	0
P49918	Cyclin0dependent kinase inhibitor 1C	CDKN1C	0	0	0	0
Q8N726	Tumor suppressor ARF	CDKN2A	0	0	0	0
Q9UH64	Putative protein CDKN2A0DT	CDKN2A0DT	0	0	0	0
Q9NXV6	CDKN2A0interacting protein	CDKN2AIP	367667	0	7.26594e+07	3.63297e+07
Q96HQ2	CDKN2AIP N0terminal0like protein	CDKN2AIPNL	0	1.19422e+06	0	597111
P55273	Cyclin0dependent kinase 4 inhibitor D	CDKN2D	4.94688e+06	3.56453e+06	0	1.78226e+06
Q16667	Cyclin0dependent kinase inhibitor 3	CDKN3	0	0	0	0
Q16878	Cysteine dioxygenase type 1	CDO1	7.13385e+06	1.76498e+06	2.62996e+06	2.19747e+06
Q4KMG0	Cell adhesion molecule0related/down0regulated by oncogenes	CDON	1.30726e+06	2.02371e+06	0	1.01185e+06
Q6NVV7	Cysteine0rich DPF motif domain0containing protein 1	CDPF1	0	0	0	0
Q86X02	Cerebellar degeneration0related protein 20like	CDR2L	0	0	302299	151150
Q92903	Phosphatidate cytidylyltransferase 1	CDS1	0	504483	509515	506999
Q15517	Corneodesmosin	CDSN	0	0	0	0
Q9H211	DNA replication factor Cdt1	CDT1	340931	0	148505	74252.7
Q99626	Homeobox protein CDX02	CDX2	0	0	0	0
O14627	Homeobox protein CDX04	CDX4	0	190043	0	95021.4
Q9Y6F7	Testis0specific chromodomain protein Y 2	CDY2A	0	1.64874e+06	0	824372
Q8N8U2	Chromodomain Y0like protein 2	CDYL2	0	214417	4.55852e+06	0
A8MTB9	Carcinoembryonic antigen0related cell adhesion molecule 18	CEACAM18	4.23403e+06	253624	0	126812
Q7Z692	Carcinoembryonic antigen0related cell adhesion molecule 19	CEACAM19	0	0	0	1.59971e+06
P49715	CCAAT/enhancer0binding protein alpha	CEBPA	0	3.197e+06	0	1.5985e+06
Q15744	CCAAT/enhancer0binding protein epsilon	CEBPE	4.2816e+06	3.58561e+06	925525	2.25557e+06
P53567	CCAAT/enhancer0binding protein gamma	CEBPG	0	0	0	0
[truncated: 11,752 more rows]

## Sheet: Sheet2
Proteins Unique Sequence ID	Checked	Tags	Protein FDR Confidence: Combined	Master	Protein Group IDs	Accession	Description	Sequence	FASTA Title Lines	Exp. q-value: Combined	Sum PEP Score	# Decoy Protein: Combined	Coverage [%]	# Peptides	# PSMs	# Protein Unique Peptides	# Unique Peptides（protein group）	# AAs	MW [kDa]	calc. pI	Score Sequest HT: Sequest HT	Coverage [%] (by Search Engine): Sequest HT	# PSMs (by Search Engine): Sequest HT	# Peptides (by Search Engine): Sequest HT	Abundances (Scaled): F3: Sample	Abundance: F3: Sample	Abundances (Normalized): F3: Sample	Abundances Count: F3: Sample	Found in Sample: [S3] F3: Sample	Found in Sample Group: [S3] F3: Sample	# Protein Groups	Modifications
8.28653e+18	FALSE		High	IsMasterProtein	8294	P36969	Phospholipid hydroperoxide glutathione peroxidase OS=Homo sapiens OX=9606 GN=GPX4 PE=1 SV=3	MSLGRLCRLLKPALLCGALAAPGLAGTMCASRDDWRCARSMHEFSAKDIDGHMVNLDKYRGFVCIVTNVASQUGKTEVNYTQLVDLHARYAECGLRILAFPCNQFGKQEPGSNEEIKEFAAGYNVKFDMFSKICVNGDDAHPLWKWMKIQPKGKGILGNAIKWNFTKFLIDKNGCVVKRYGPMEEPLVIEKDLPHYF	>sp|P36969|GPX4_HUMAN Phospholipid hydroperoxide glutathione peroxidase OS=Homo sapiens OX=9606 GN=GPX4 PE=1 SV=3	0.254	0	2282	15	2	2	2	2	197	22.2	8.37	0	15	2	2	100	1.30034e+06	1.30034e+06	1	High	High	1
